# Supplementary material for: Identification of bladder cancer prognostic biomarkers using an ageing gene-related competitive endogenous RNA network
Source: Oncotarget. 2017 Dec 4;8(67):111742–53. doi: 10.18632/oncotarget.22905 (PMC5762356; doi:10.18632/oncotarget.22905)
Supplement: Supplementary file 2 [file oncotarget-08-111742-s002.xlsx]

## Sheet: Sheet1
Supplementary Table 1: Interactions in AgeingCeNet
GXYLT2	IGF1
GXYLT2	IL21R
GXYLT2	KIAA1614
GXYLT2	ITGA11
GXYLT2	MXRA7
GXYLT2	LIX1L
GXYLT2	NNMT
GXYLT2	MYADM
GXYLT2	PAPSS2
GXYLT2	OSMR
GXYLT2	PMEPA1
GXYLT2	RGS4
GXYLT2	RECK
GXYLT2	SNAI1
GXYLT2	SIGLEC9
IL21R	NLRC3
IL21R	MRO
IL21R	PAPPA
IL21R	PLEKHO2
IL21R	PRDM1
IL21R	SNAI1
IL21R	SAMD9L
IL21R	SOCS1
IL21R	TNIP3
IL21R	VENTX
IL21R	WISP1
LAT2	NLRC3
TAGLN	ZCCHC24
KANK2	MCAM
KANK2	MAP3K3
ADAMTS4	ADAMTS9
ADAMTS4	CCL11
ADAMTS4	CHST15
ADAMTS4	CFL2
ADAMTS4	COL5A1
ADAMTS4	CLEC4D
ADAMTS4	CRISPLD2
ADAMTS4	COL8A1
ADAMTS4	CSMD2
ADAMTS4	CRTAP
ADAMTS4	CXCL12
ADAMTS4	CTGF
ADAMTS4	EGR3
ADAMTS4	DOK6
ADAMTS4	FAM26E
ADAMTS4	EVI2A
ADAMTS4	GSTM5
ADAMTS4	GIMAP7
ADAMTS4	ICAM1
ADAMTS4	HAVCR2
ADAMTS4	IGF1
ADAMTS4	ITGB3
ADAMTS4	KIRREL
ADAMTS4	JPH2
ADAMTS4	LILRB2
ADAMTS4	LILRB1
ADAMTS4	MMP16
ADAMTS4	MCAM
ADAMTS4	MYADM
ADAMTS4	MRO
ADAMTS4	PALM2-AKAP2
ADAMTS4	NPR1
ADAMTS4	PAPSS2
ADAMTS4	PAPPA
ADAMTS4	PDGFRA
ADAMTS4	PMP22
ADAMTS4	PLXND1
ADAMTS4	PRICKLE1
ADAMTS4	PPP1R16B
ADAMTS4	RRAD
ADAMTS4	SGTB
ADAMTS4	SGIP1
ADAMTS4	SLC2A14
ADAMTS4	SIGLEC10
ADAMTS4	SOD2
ADAMTS4	STARD8
ADAMTS4	TNFSF4
ADAMTS4	TLN1
ADAMTS4	VENTX
ADAMTS4	TWIST1
ADAMTS4	WISP1
ADAMTS4	WBSCR17
ADAMTS9	AKAP2
ADAMTS4	ZCCHC24
ADAMTS9	BNC2
ADAMTS9	COL4A1
ADAMTS9	CLEC14A
ADAMTS9	CTGF
ADAMTS9	COL8A1
ADAMTS9	CYGB
ADAMTS9	CXCL12
ADAMTS9	DAAM2
ADAMTS9	FAM26E
ADAMTS9	DOK6
ADAMTS9	GIMAP7
ADAMTS9	GSTM5
ADAMTS9	ITGA1
ADAMTS9	IGF1
ADAMTS9	MMP16
ADAMTS9	MCAM
ADAMTS9	PALM2-AKAP2
ADAMTS9	MYADM
ADAMTS9	PAPSS2
ADAMTS9	SGIP1
ADAMTS9	THBS1
ADAMTS9	STARD8
ADAMTS9	THSD7A
CCL11	CTGF
CCL11	COL8A1
CCL11	ITGA11
CCL11	IGF1
CCL11	MFAP5
CCL11	TAGLN
CCL11	PRRX1
CCL11	VCAM1
CCL11	THBS1
CHST15	CTGF
CHST15	CLIC4
CHST15	CYLD
CHST15	CXCL12
CHST15	EVI2A
CHST15	EHD2
CHST15	FAM26E
CHST15	FLJ36031
CHST15	FKBP14
CHST15	ICAM1
CHST15	KCNC4
CHST15	IL21R
CHST15	KLF10
CHST15	KIRREL
CHST15	LILRB2
CHST15	LILRB1
CHST15	MYADM
CHST15	MRO
CHST15	NACC2
CHST15	NR3C1
CHST15	PAPPA
CHST15	PCNX
CHST15	PLXNC1
CHST15	PRDM1
CHST15	SGIP1
CHST15	SACS
CHST15	SNAI1
CHST15	SIGLEC10
CHST15	SOCS3
CHST15	TNFSF4
CHST15	STYX
CHST15	VENTX
CHST15	TWIST1
CHST15	WISP1
CHST15	VIM
CLEC4D	EVI2A
CLEC4D	IL21R
CLEC4D	ICAM1
CLEC4D	LILRB2
CLEC4D	LILRB1
CLEC4D	SIGLEC10
CLEC4D	PALM2-AKAP2
CLEC4D	SOD2
CLEC4D	TNIP3
CLEC4D	TIGIT
CLEC4D	VENTX
CLEC4D	UBN2
COL5A1	CRISPLD2
COL5A1	F2RL2
COL5A1	EHD2
COL5A1	GATA6
COL5A1	GFPT2
COL5A1	IGF1
COL5A1	HAVCR2
COL5A1	ITGB3
COL5A1	ITGA11
COL5A1	MYADM
COL5A1	MRO
COL5A1	NFIX
COL5A1	PDGFRA
COL5A1	PMP22
COL5A1	PLXND1
COL5A1	PRICKLE1
COL5A1	PNMA2
COL5A1	RRAD
COL5A1	SGTB
COL5A1	TAGLN
COL5A1	TLN1
COL5A1	ZCCHC24
COL8A1	CTGF
COL8A1	EGR3
COL8A1	GATA6
COL8A1	FPR1
COL8A1	ICAM1
COL8A1	GULP1
COL8A1	IGF1
COL8A1	ITGA1
COL8A1	JAM2
COL8A1	ITGB3
COL8A1	LILRB2
COL8A1	KCNE4
COL8A1	MFAP5
COL8A1	MCAM
COL8A1	NEGR1
COL8A1	MYADM
COL8A1	PALM2-AKAP2
COL8A1	NNMT
COL8A1	PAPSS2
COL8A1	PAPPA
COL8A1	PRICKLE1
COL8A1	PLXND1
COL8A1	RFTN2
COL8A1	PRRX1
COL8A1	STARD8
COL8A1	TLN1
COL8A1	THBS1
CRISPLD2	CSDC2
CRISPLD2	CYBRD1
CRISPLD2	EHD2
CRISPLD2	FAM129A
CRISPLD2	FGFR1
CRISPLD2	GREM1
CRISPLD2	GATA6
CRISPLD2	GXYLT2
CRISPLD2	HEYL
CRISPLD2	HAVCR2
CRISPLD2	ICAM1
CRISPLD2	IGF1
CRISPLD2	INMT
CRISPLD2	IL2RA
CRISPLD2	ITGB3
CRISPLD2	ITGA11
CRISPLD2	KCNE4
CRISPLD2	JPH2
CRISPLD2	KCNMB1
CRISPLD2	KIAA1614
CRISPLD2	LIX1L
CRISPLD2	MCAM
CRISPLD2	MAP3K3
CRISPLD2	MPEG1
CRISPLD2	MYADM
CRISPLD2	MXRA7
CRISPLD2	MYO1F
CRISPLD2	MYH11
CRISPLD2	NEGR1
CRISPLD2	OLFML2A
CRISPLD2	NPR1
CRISPLD2	OMD
CRISPLD2	PDGFB
CRISPLD2	PALM2-AKAP2
CRISPLD2	PDLIM3
CRISPLD2	PDGFRA
CRISPLD2	PLEKHO2
CRISPLD2	PIP4K2A
CRISPLD2	PLXND1
CRISPLD2	PLXNC1
CRISPLD2	PNMAL1
CRISPLD2	PNMA2
CRISPLD2	PPP1R12B
CRISPLD2	PRICKLE1
CRISPLD2	PTRF
CRISPLD2	RFTN2
CRISPLD2	SCRG1
CRISPLD2	RRAD
CRISPLD2	SIGLEC9
CRISPLD2	SLC19A3
CRISPLD2	ST3GAL2
CRISPLD2	TCF4
CRISPLD2	TLN1
CRISPLD2	ZCCHC24
CRISPLD2	TMEM100
CRTAP	FGFR1
CRTAP	IGF1
CRTAP	GLP2R
CRTAP	MYADM
CRTAP	RECK
CRTAP	NPR1
CRTAP	TAGLN
CRTAP	SLC2A3
CRTAP	ZCCHC24
CRTAP	TLN1
CSMD2	CXCL12
CSMD2	CTGF
CSMD2	FAM26E
CSMD2	DAAM2
CSMD2	MYADM
CSMD2	ITGBL1
CSMD2	SGIP1
CSMD2	TWIST1
CSMD2	TNFSF4
CTGF	CXCL12
CSMD2	WISP1
CTGF	DAAM2
CTGF	CYGB
CTGF	EGR3
CTGF	DOK6
CTGF	EVI2A
CTGF	EHD2
CTGF	GIMAP7
CTGF	FAM26E
CTGF	GSN
CTGF	GREM1
CTGF	GULP1
CTGF	GSTM5
CTGF	ITGA1
CTGF	ICAM1
CTGF	ITPRIP
CTGF	ITGBL1
CTGF	LILRB2
CTGF	JPH2
CTGF	MEF2D
CTGF	MCAM
CTGF	MMP16
CTGF	MFAP5
CTGF	NECAB1
CTGF	MYADM
CTGF	PAPPA
CTGF	PALM2-AKAP2
CTGF	PRRX1
CTGF	PAPSS2
CTGF	RCAN2
CTGF	PRSS23
CTGF	SGIP1
CTGF	SAMD4A
CTGF	TNFSF4
CTGF	STARD8
CTGF	TSC22D3
CTGF	TRPS1
CTGF	TWIST1
CTGF	TSPAN2
CTGF	WBSCR17
CTGF	VENTX
CXCL12	DAAM2
CTGF	WISP1
CXCL12	EGR3
CXCL12	DOK6
CXCL12	EVI2A
CXCL12	GSTM5
CXCL12	ITGBL1
CXCL12	ICAM1
CXCL12	JPH2
CXCL12	LILRB2
CXCL12	LILRB1
CXCL12	NECAB1
CXCL12	MEF2D
CXCL12	NPR1
CXCL12	SGIP1
CXCL12	PRSS23
CXCL12	SV2B
CXCL12	STARD8
CXCL12	TSPAN2
CXCL12	TNFSF4
CXCL12	VENTX
CXCL12	TWIST1
CXCL12	WISP1
CXCL12	WBSCR17
DOK6	GLI2
DOK6	FAM26E
DOK6	GSTM5
DOK6	ITGA1
DOK6	JPH2
DOK6	NECAB1
DOK6	MCAM
DOK6	SGIP1
DOK6	THSD7A
DOK6	STARD8
DOK6	WBSCR17
EGR3	FAM26E
EGR3	EVI2A
EGR3	GSN
EGR3	FPR1
EGR3	ICAM1
EGR3	GSTM5
EGR3	MEF2D
EGR3	JAZF1
EGR3	PALM2-AKAP2
EGR3	MYADM
EGR3	STARD8
EGR3	PAPPA
EGR3	WBSCR17
EGR3	TWIST1
EVI2A	FAM26E
EVI2A	ICAM1
EVI2A	LILRB1
EVI2A	ITGBL1
EVI2A	MYADM
EVI2A	LILRB2
EVI2A	PAPPA
EVI2A	NR3C1
EVI2A	SOD2
EVI2A	SGIP1
EVI2A	SV2B
EVI2A	STARD8
EVI2A	TNFSF4
EVI2A	TIGIT
EVI2A	VENTX
EVI2A	TWIST1
EVI2A	WISP1
EVI2A	WBSCR17
GIMAP7	IGF1
GIMAP7	PALM2-AKAP2
GIMAP7	PYHIN1
GIMAP7	PTPRJ
GIMAP7	STARD8
GIMAP7	RCAN2
GIMAP7	VENTX
GIMAP7	VCAM1
GSTM5	ITGBL1
GSTM5	JPH2
GSTM5	MYADM
GSTM5	WBSCR17
GSTM5	TSPAN2
HAVCR2	IGF1
HAVCR2	LAX1
HAVCR2	ITGA11
HAVCR2	LYN
HAVCR2	LIX1L
HAVCR2	MRO
HAVCR2	PPP1R16B
HAVCR2	PLXND1
HAVCR2	SGTB
HAVCR2	SIT1
HAVCR2	SIGLEC10
HAVCR2	SLC24A4
ICAM1	IL21R
ICAM1	IL6
ICAM1	JAZF1
ICAM1	KLF9
ICAM1	KIAA0922
ICAM1	LILRB2
ICAM1	LILRB1
ICAM1	MCL1
ICAM1	LYN
ICAM1	MYADM
ICAM1	PALM2-AKAP2
ICAM1	OSMR
ICAM1	PIK3AP1
ICAM1	PAPPA
ICAM1	PLXNC1
ICAM1	PTPRJ
ICAM1	PLXND1
ICAM1	RECK
ICAM1	SH2B3
ICAM1	SGIP1
ICAM1	SLC2A3
ICAM1	SIGLEC9
ICAM1	SOD2
ICAM1	SLC39A14
ICAM1	STK17B
ICAM1	STAT3
ICAM1	TNFSF4
ICAM1	TIGIT
ICAM1	TRAK1
ICAM1	TNIP3
ICAM1	TWIST1
ICAM1	TRAM2
ICAM1	VENTX
ICAM1	UBN2
ICAM1	WISP1
IGF1	ISLR2
IGF1	INMT
IGF1	ITGA1
IGF1	ITGA11
IGF1	JAM2
IGF1	ITGB3
IGF1	KCNK3
IGF1	KCNE4
IGF1	LAX1
IGF1	KLF17
IGF1	MAPRE2
IGF1	LIX1L
IGF1	MRO
IGF1	MFAP5
IGF1	MYADM
IGF1	MXRA7
IGF1	NEGR1
IGF1	MYH11
IGF1	NLRC3
IGF1	NGFR
IGF1	NPR1
IGF1	NNMT
IGF1	PAPSS2
IGF1	PALM2-AKAP2
IGF1	PLP1
IGF1	PDGFRA
IGF1	PNMA2
IGF1	PLXND1
IGF1	PPP1R16B
IGF1	POPDC2
IGF1	PYHIN1
IGF1	PRICKLE1
IGF1	RGS4
IGF1	RFTN2
IGF1	SCRG1
IGF1	RUNX1T1
IGF1	SIGLEC9
IGF1	SIGLEC10
IGF1	SLC19A3
IGF1	SIT1
IGF1	STARD8
IGF1	SLC24A4
IGF1	THBS1
IGF1	SV2B
IGF1	TLN1
IGF1	THSD7A
IGF1	UNC5C
IGF1	TSPAN2
IGF1	ZCCHC24
IGF1	VENTX
ITGB3	KCNE4
ITGB3	MRO
ITGB3	MLXIP
ITGB3	MYH11
ITGB3	MYADM
ITGB3	PDGFRA
ITGB3	NPR1
ITGB3	PLXND1
ITGB3	PPP1R16B
ITGB3	PRICKLE1
ITGB3	SNAI1
ITGB3	SGTB
ITGB3	TAGLN
ITGB3	TRAM2
ITGB3	TLN1
ITGB3	WWTR1
ITGB3	ZCCHC24
JPH2	LRRC2
JPH2	KCNE4
JPH2	MYADM
JPH2	MCAM
JPH2	OMD
JPH2	MYH11
JPH2	SGIP1
JPH2	PALM2-AKAP2
JPH2	TNFSF4
JPH2	STARD8
JPH2	TWIST1
JPH2	TSPAN2
JPH2	WBSCR17
KIRREL	MAP3K2
KIRREL	LNPEP
KIRREL	NBPF10
KIRREL	MLXIP
KIRREL	NR3C1
KIRREL	PPTC7
KIRREL	PCNX
KIRREL	RAD54L2
KIRREL	SERINC1
KIRREL	TNFSF4
KIRREL	STARD8
KIRREL	WISP1
LILRB1	LILRB2
LILRB1	PAPSS2
LILRB1	PALM2-AKAP2
LILRB1	PTPRJ
LILRB1	SOD2
LILRB1	TIGIT
LILRB1	STARD8
LILRB1	VENTX
LILRB1	TNFSF4
LILRB2	MYADM
LILRB1	WISP1
LILRB2	NR3C1
LILRB2	PAPPA
LILRB2	PALM2-AKAP2
LILRB2	PAPSS2
LILRB2	SOD2
LILRB2	SGIP1
LILRB2	TIGIT
LILRB2	STARD8
LILRB2	TWIST1
LILRB2	TNFSF4
LILRB2	VENTX
LILRB2	UBN2
LILRB2	WISP1
MCAM	PAPSS2
MCAM	MMP16
MCAM	PDLIM3
MCAM	PRSS23
MCAM	PRRX1
MCAM	RCAN2
MCAM	THBS1
MCAM	STARD8
MMP16	PRRX1
MCAM	VCAM1
MMP16	RUNX1T1
MMP16	PTPRD
MMP16	STARD8
MRO	PIK3AP1
MRO	PDGFRA
MRO	PLXNA4
MRO	PLEKHO2
MRO	PLXND1
MRO	PTRF
MRO	SH2B3
MRO	RECK
MRO	SIGLEC9
MRO	SIGLEC10
MRO	SNAI1
MRO	SLC39A14
MRO	VCAM1
NPR1	PDGFRA
MRO	ZCCHC24
NPR1	PLEKHO1
NPR1	PDLIM3
NPR1	PLXND1
NPR1	RFTN2
NPR1	PPP1R16B
PAPPA	PMEPA1
NPR1	ZCCHC24
PAPPA	SOD2
PAPPA	SGIP1
PAPPA	WISP1
PAPPA	TWIST1
PAPSS2	PRRX1
PAPSS2	PPP1R16B
PAPSS2	PTPRJ
PAPSS2	PTPRD
PAPSS2	STARD8
PAPSS2	SPN
PAPSS2	VCAM1
PDGFRA	PDGFRB
PAPSS2	VENTX
PDGFRA	PLXNC1
PDGFRA	PLXNA4
PDGFRA	PMP22
PDGFRA	PLXND1
PDGFRA	RECK
PDGFRA	PNMA2
PDGFRA	SNAI1
PDGFRA	RFTN2
PDGFRA	TGFBR2
PDGFRA	TAGLN
PDGFRA	VCAM1
PDGFRA	THBS1
PLXND1	PNMA2
PDGFRA	ZCCHC24
PLXND1	TAGLN
PLXND1	ZCCHC24
PMP22	SLC2A3
PPP1R16B	SIGLEC10
PPP1R16B	STARD8
PPP1R16B	SIT1
PPP1R16B	SV2B
PRICKLE1	TLN1
PRICKLE1	THBS1
PRICKLE1	ZCCHC24
PRICKLE1	WWTR1
RRAD	SOD2
RRAD	SOCS1
RRAD	THBS1
RRAD	TAGLN
RRAD	ZCCHC24
SGIP1	STARD8
RRAD	ZSCAN29
SGIP1	TWIST1
SGIP1	TNFSF4
SGIP1	WBSCR17
SGIP1	VENTX
SGIP1	WISP1
SIGLEC10	STARD8
SIGLEC10	SIT1
SLC2A14	SPARC
SIGLEC10	WISP1
SLC2A14	WWTR1
SOD2	THBS1
SOD2	STYX
SOD2	TNIP3
SOD2	TIGIT
SOD2	VIM
SOD2	VENTX
SOD2	ZNF84
SOD2	ZNF443
STARD8	THSD7A
STARD8	VENTX
STARD8	TNFSF4
TNFSF4	TWIST1
STARD8	WBSCR17
TNFSF4	WBSCR17
TNFSF4	VENTX
TWIST1	VENTX
TNFSF4	WISP1
TWIST1	WISP1
TWIST1	WBSCR17
VENTX	WISP1
VENTX	WBSCR17
ADAMTS5	MEF2C
ADAMTS5	PDGFRA
ADAMTS5	RECK
ADAMTS5	VIM
ADAMTS5	VCAM1
MEF2C	MRO
MEF2C	PLXNA4
MEF2C	PDGFRA
MEF2C	RECK
MEF2C	VCAM1
VCAM1	VENTX
CLEC14A	CXCL12
CLEC14A	CTGF
CLEC14A	DOK6
CLEC14A	STARD8
COL4A1	COL5A2
COL4A1	COL4A2
COL4A1	FBN1
COL4A1	ENTPD1
COL4A1	MMP16
COL4A1	LOX
COL4A1	PAPSS2
COL4A1	SPARC
COL4A1	PDGFRB
COL4A1	TRAM2
CYGB	GIMAP7
CYGB	STARD8
DAAM2	FAM26E
DAAM2	DOK6
DAAM2	GSTM5
DAAM2	JPH2
DAAM2	MEF2D
DAAM2	SGIP1
DAAM2	STARD8
ADAP2	C3
ADAP2	LAT2
ADAP2	IL7R
ADAP2	PTRF
ADAP2	SIGLEC10
C3	CCDC80
C3	CD40LG
C3	EBI3
C3	CRISPLD2
C3	IGF1
C3	HAVCR2
C3	LILRA2
C3	LAX1
C3	MYO1F
C3	NNMT
C3	NLRC3
C3	SH2B3
C3	SERPING1
C3	SIT1
C3	SIGLEC9
C3	SLC24A4
C3	TAGLN
C3	THBS1
C3	ZCCHC24
IL7R	MYADM
IL7R	LAT2
IL7R	SGCD
IL7R	PTPRJ
IL7R	TRAM2
BACE1	CHSY1
BACE1	CALU
BACE1	COL3A1
BACE1	CYBRD1
BACE1	COL5A2
BACE1	FBN1
BACE1	MAP3K3
BACE1	LOX
BACE1	PDGFRB
BACE1	TRAM2
BACE1	SPARC
BACE1	VIM
CYBRD1	DENND5B
CYBRD1	DEGS1
CYBRD1	DNAJB4
CYBRD1	FAS
CYBRD1	FAM129A
CYBRD1	FLJ36031
CYBRD1	GATA6
CYBRD1	ICAM1
CYBRD1	GXYLT2
CYBRD1	JAK1
CYBRD1	IL7R
CYBRD1	KATNAL1
CYBRD1	KANK2
CYBRD1	KCNMB1
CYBRD1	KLF9
CYBRD1	KIAA0922
CYBRD1	LAT2
CYBRD1	MAP3K3
CYBRD1	LYZ
CYBRD1	MEF2C
CYBRD1	MMP2
CYBRD1	OMD
CYBRD1	MYO1F
CYBRD1	PALLD
CYBRD1	OSTM1
CYBRD1	PIP4K2A
CYBRD1	PLEKHO2
CYBRD1	RUNX3
CYBRD1	PTRF
CYBRD1	SEC23A
CYBRD1	SGCD
CYBRD1	SGTB
CYBRD1	TGFBR2
CYBRD1	TCF4
CYBRD1	TLN1
CYBRD1	TLL1
CYBRD1	TMEM100
CYBRD1	VIM
KCNMB1	MAP3K3
KCNMB1	NPR1
KCNMB1	MYO1F
KCNMB1	PIP4K2A
KCNMB1	PDLIM3
KCNMB1	PLEKHO2
KCNMB1	PLEKHO1
KCNMB1	PPP1R12B
KCNMB1	PTRF
KCNMB1	SERPING1
KCNMB1	TCF4
MAP3K3	OSTM1
KCNMB1	TMEM100
MAP3K3	PIP4K2A
MAP3K3	PLEKHO2
MAP3K3	PXK
MAP3K3	PTRF
MAP3K3	SGTB
MAP3K3	SYNM
MAP3K3	TCF4
MAP3K3	VCAM1
PIP4K2A	PLEKHO2
MAP3K3	VIM
PIP4K2A	PTRF
PIP4K2A	PXK
PIP4K2A	RUNX3
PIP4K2A	RNF115
PIP4K2A	SGTB
PIP4K2A	SACS
PIP4K2A	TCF4
PIP4K2A	STK17B
PIP4K2A	THBS1
HCP5	KIAA0922
HCP5	RUNX3
HCP5	KLRD1
HCP5	STAT3
HCP5	SAMD9L
HUWE1	MAN1A2
HCP5	TNIP3
HUWE1	MAPK8
HUWE1	MAP3K2
HUWE1	NBPF10
HUWE1	MFHAS1
HUWE1	POLR3A
HUWE1	NHLRC2
HUWE1	REST
HUWE1	PPP4R2
HUWE1	RLIM
HUWE1	SMC1A
HUWE1	SERF2
HUWE1	SPEN
HUWE1	SOCS7
HUWE1	STRN
HUWE1	STAG1
HUWE1	TRRAP
HUWE1	SYNE2
HUWE1	UHMK1
NUP155	PAK2
NUP155	PRIM1
NUP155	PRIM2
NUP155	PRR11
NUP155	RICTOR
NUP155	RPL24
NUP155	RRM2
NUP155	SIKE1
NUP155	SLC38A7
NUP155	SMC4
NUP155	SMC1A
NUP155	SMCR8
NUP155	STRN
NUP155	TOR1AIP2
NUP155	TPT1
NUP155	TRIO
NUP155	USP9X
NUP155	XPOT
NUP155	WDR31
NUP155	YME1L1
PRIM2	PTPLB
PRIM2	RAD51
PRIM2	RRM2
PRIM2	RSRC1
PRIM2	SLC30A6
PRIM2	SIKE1
PRIM2	SMC1A
PRIM2	SLC38A7
PRIM2	STRN
PRIM2	STIL
PRIM2	TNPO3
RBBP5	SNX22
RBBP5	TOPBP1
RBBP5	TNPO1
RBBP5	UGCG
RBBP5	ZFP106
RBBP5	ZNF800
RBBP5	ZNF148
RNF115	RPL27A
RNF115	RPL14
RNF115	RRAGC
RNF115	RPL28
RNF115	SACS
RNF115	SEC23A
RNF115	SBNO1
RNF115	SGTB
RNF115	SERINC1
RNF115	SOAT1
RNF115	TAF13
RNF115	USP1
RNF115	USP14
RNF115	USP32
SLC38A7	SMC1A
SLC38A7	STRN
SLC38A7	TNPO3
SLC38A7	TOR1AIP2
PDP2	PIK3C2A
PDP2	PTPLB
PDP2	PRR11
PDP2	ROMO1
PDP2	RRAGC
PDP2	RPL28
PDP2	SEC23B
PDP2	RSRC1
PDP2	SLC30A6
PDP2	SMARCAD1
PDP2	SLC38A7
PDP2	STRN
PDP2	TNPO3
PDP2	USP32
PDP2	WDR31
PDP2	UTP20
PDP2	WIPF2
PDP2	ZNF641
PDP2	ZNF623
PDP2	ZNF800
PDP2	ZNF678
PIK3C2A	RBM41
PIK3C2A	RASA1
PIK3C2A	RRAGC
PIK3C2A	RSBN1L
PIK3C2A	SERF2
PIK3C2A	SP4
PIK3C2A	TAOK1
PIK3C2A	TXNDC16
PIK3C2A	WDR31
PIK3C2A	UTP20
PIK3C2A	ZNF426
PIK3C2A	ZKSCAN1
PRR11	RACGAP1
PRR11	RAD51
PRR11	RPL24
PRR11	SERF2
PRR11	RPL37A
PRR11	SPC24
PRR11	STIL
PRR11	TMPO
PRR11	UBXN7
PRR11	TPT1
PRR11	USHBP1
PRR11	USP1
PRR11	USP14
PRR11	WDR13
PRR11	UTP20
PRR11	WIPF2
PRR11	WDR31
PRR11	XRCC2
PRR11	YME1L1
RPL24	SYNJ2
RPL24	SLC38A7
RPL24	USP1
RPL24	ZDHHC20
RPL24	WDR31
RPL24	ZNF581
RPL24	ZFP91
RPL24	ZNF641
WDR31	WIPF2
WDR31	ZFP106
WDR31	YME1L1
WDR31	ZNF551
WDR31	ZNF281
WDR31	ZNF800
MYH11	NPR1
MYH11	PDGFRA
MYH11	OMD
MYH11	RFTN2
ADCY5	CHRDL1
MYH11	ZCCHC24
ADCY5	ZCCHC24
ADCY5	MYOCD
CHRDL1	GATA6
CHRDL1	DNAJB5
CHRDL1	IGF1
CHRDL1	KCNK3
CHRDL1	MYOCD
CHRDL1	TAGLN
CHRDL1	ZCCHC24
PRDM1	PTP4A1
PRDM1	SERPINE1
PRDM1	SACS
PRDM1	SOCS3
PRDM1	SNAI1
PRDM1	VIM
PRDM1	THBS1
ADCY9	ANXA5
ADCY9	AKAP2
ADCY9	ARSJ
ADCY9	ERC1
ADCY9	COL8A1
ADCY9	ITPRIP
ADCY9	FGFR1
ADCY9	PAPSS2
ADCY9	PRRX1
ANXA5	APP
ANXA5	BACH2
ANXA5	ARSJ
ANXA5	BVES
ANXA5	BMP2K
ANXA5	CCDC80
ANXA5	CD180
ANXA5	FAM26E
ANXA5	ITPRIP
ANXA5	MFAP5
ANXA5	MYADM
ANXA5	NADSYN1
ANXA5	PAPSS2
ANXA5	PRRX1
ANXA5	PMEPA1
ANXA5	SLC16A1
ANXA5	SEMA3F
ANXA5	VIM
ARSJ	BACH2
ARSJ	ATXN1
ARSJ	C6orf134
ARSJ	BMP2K
ARSJ	CAV1
ARSJ	CHSY1
ARSJ	CFL2
ARSJ	CTGF
ARSJ	CLIC4
ARSJ	CYLD
ARSJ	CYBRD1
ARSJ	DEGS1
ARSJ	DAPK1
ARSJ	DNAJB4
ARSJ	EIF5A2
ARSJ	F3
ARSJ	ETF1
ARSJ	FAS
ARSJ	FAM129A
ARSJ	FKBP14
ARSJ	FMNL2
ARSJ	FLJ36031
ARSJ	GEMIN8
ARSJ	HAS2
ARSJ	GULP1
ARSJ	HSPA4L
ARSJ	HMGA2
ARSJ	KIAA0247
ARSJ	KATNAL1
ARSJ	KLF10
ARSJ	KIAA0922
ARSJ	LPAR2
ARSJ	MLXIP
ARSJ	NR2F6
ARSJ	NOTCH2
ARSJ	PAPSS2
ARSJ	PRRX1
ARSJ	PIP4K2A
ARSJ	PTP4A1
ARSJ	PTGFRN
ARSJ	RNF145
ARSJ	PTRF
ARSJ	RUNX3
ARSJ	RNF19B
ARSJ	SAMD8
ARSJ	SACS
ARSJ	SGTB
ARSJ	SEC23A
ARSJ	SOD2
ARSJ	STK17B
ARSJ	STAT3
ARSJ	STYX
ARSJ	THBS1
ARSJ	TCF4
ARSJ	TNIP3
ARSJ	ZNF446
ARSJ	ZNF682
ARSJ	ZNF532
FGFR1	GATA6
FGFR1	FSTL1
FGFR1	GNB4
FGFR1	GLP2R
FGFR1	ITGB3
FGFR1	HEYL
FGFR1	LILRA2
FGFR1	KIAA1614
FGFR1	MYO1F
FGFR1	MKX
FGFR1	NFIX
FGFR1	MYOZ3
FGFR1	PLEKHO1
FGFR1	PDLIM3
FGFR1	PTPRD
FGFR1	PNMAL1
FGFR1	SERPING1
FGFR1	RECK
FGFR1	ST3GAL2
FGFR1	SLC2A3
FGFR1	TLL1
FGFR1	TIMP3
FGFR1	TUBA1A
FGFR1	TLN1
FGFR1	ZFHX4
FGFR1	USHBP1
ITPRIP	PAPSS2
ITPRIP	MFAP5
ITPRIP	SAMD4A
ITPRIP	PRRX1
ITPRIP	VIM
ITPRIP	SNAI1
PRRX1	PTPRD
PRRX1	PYHIN1
PRRX1	PTPRJ
PRRX1	RUNX1T1
PRRX1	STARD8
PRRX1	VCAM1
PRRX1	TSPAN2
PRRX1	VENTX
ADCYAP1	CTGF
ADCYAP1	ADH1B
ADCYAP1	IGF1
ADCYAP1	RCAN2
ADCYAP1	STARD8
ADCYAP1	VCAM1
ADH1B	GIMAP7
ADH1B	CYGB
ADH1B	IGF1
ADH1B	PLP1
ADH1B	RCAN2
ADH1B	THSD7A
ADH1B	STARD8
RCAN2	RUNX1T1
RCAN2	STARD8
RCAN2	THSD7A
PLP1	STARD8
PLP1	RUNX1T1
PLP1	THSD7A
PATL1	PPP2R5E
PATL1	PPTC7
PATL1	UBXN7
PATL1	RPS14
SMC1A	STRN
SMC1A	TRIO
SMC1A	WNK1
SMC1A	WHSC1
SMC1A	YIPF6
C9orf41	CXorf56
C9orf41	COX6B1
C9orf41	ERN1
C9orf41	FAM168A
C9orf41	G3BP1
C9orf41	FBXW2
C9orf41	GSTCD
C9orf41	GOLIM4
C9orf41	HOMER1
C9orf41	KCTD20
C9orf41	KLHL23
C9orf41	KIAA1715
C9orf41	LYSMD3
C9orf41	NDUFS5
C9orf41	NDUFA7
C9orf41	NR2F6
C9orf41	PTPLB
C9orf41	PI4K2B
C9orf41	RPL28
C9orf41	RPLP1
C9orf41	SLC30A6
C9orf41	TNPO3
C9orf41	TAF13
C9orf41	UBR1
C9orf41	TTC37
C9orf41	ZMYM1
ADNP	CLOCK
ADNP	BAZ2A
ADNP	TNRC6B
ADNP	LRRC40
LRRC40	MCM8
LRRC40	MAPK8
LRRC40	NR2C2
LRRC40	RIF1
LRRC40	RRAGC
LRRC40	ROCK2
LRRC40	SENP1
LRRC40	SEC23IP
LRRC40	STRN
LRRC40	STRN3
LRRC40	ZNF148
TNRC6B	TRRAP
TNRC6B	VPS13C
TNRC6B	ZNF426
TNRC6B	WIPF2
TNRC6B	ZNF678
TNRC6B	ZNF800
AP1S2	BTLA
AP1S2	BACH2
AP1S2	CD28
AP1S2	CHRDL1
AP1S2	CFL2
AP1S2	DNAJB5
AP1S2	HLA-DRB1
AP1S2	GALNT10
AP1S2	HLA-DRB5
AP1S2	MCAM
AP1S2	PALM2-AKAP2
AP1S2	SH2B3
AP1S2	SOD2
AP1S2	ZCCHC24
AP1S2	WISP1
BTN3A3	CD28
BTN3A3	FAS
BTN3A3	CYLD
BTN3A3	ICAM1
BTN3A3	HCP5
BTN3A3	JAK2
BTN3A3	KLRD1
BTN3A3	KIAA0922
BTN3A3	MYO1F
BTN3A3	RUNX3
BTN3A3	ZNFX1
BTN3A3	SAMD9L
CCDC80	CCND2
CCDC80	CD180
CCDC80	COL12A1
CCDC80	CFL2
CCDC80	COL8A1
CCDC80	COL5A1
CCDC80	CRTAP
CCDC80	CRISPLD2
CCDC80	CSDC2
CCDC80	ENTPD1
CCDC80	EBI3
CCDC80	GFPT2
CCDC80	GPR77
CCDC80	GLP2R
CCDC80	IGF1
CCDC80	HAVCR2
CCDC80	INMT
CCDC80	ITGB3
CCDC80	ITGA11
CCDC80	KATNAL1
CCDC80	JAM2
CCDC80	KLF17
CCDC80	LAX1
CCDC80	LIX1L
CCDC80	MFAP5
CCDC80	LYZ
CCDC80	MMP16
CCDC80	MKX
CCDC80	MRO
CCDC80	MRGPRF
CCDC80	MYO5A
CCDC80	MYADM
CCDC80	NR3C1
CCDC80	NEGR1
CCDC80	OLFML2A
CCDC80	PDGFRA
CCDC80	PNMA2
CCDC80	PMEPA1
CCDC80	PRICKLE1
CCDC80	PTPRJ
CCDC80	PTPRD
CCDC80	RECK
CCDC80	RCAN2
CCDC80	RFTN2
CCDC80	RUNX1T1
CCDC80	RRAD
CCDC80	SEC23A
CCDC80	SCRG1
CCDC80	SGTB
CCDC80	SERPING1
CCDC80	SH2B3
CCDC80	SIGLEC9
CCDC80	SIGLEC10
CCDC80	SIT1
CCDC80	SLC2A3
CCDC80	SOD2
CCDC80	STK17B
CCDC80	STARD8
CCDC80	THBS1
CCDC80	TLL1
CCDC80	TRPS1
CCDC80	WWTR1
CCDC80	UNC5C
CCDC80	ZFHX4
CD180	CDV3
CD180	CLEC4D
CD180	CHST15
CD180	CSF1
CD180	COL8A1
CD180	CXCL12
CD180	ENTPD1
CD180	FAM26E
CD180	EVI2A
CD180	GIMAP7
CD180	FGFR1
CD180	ICAM1
CD180	LILRB2
CD180	LILRB1
CD180	MFAP5
CD180	PALM2-AKAP2
CD180	PAPSS2
CD180	PRRX1
CD180	PYHIN1
CD180	PTPRJ
CD180	SGIP1
CD180	RECK
CD180	SOD2
CD180	TIGIT
CD180	STARD8
CD180	TNFSF4
CD180	TWIST1
CD180	WISP1
CD180	VENTX
ENTPD1	FAM129A
ENTPD1	F2RL2
ENTPD1	FBN1
ENTPD1	GIMAP6
ENTPD1	GLP2R
ENTPD1	IL21R
ENTPD1	HEYL
ENTPD1	KCNE4
ENTPD1	KIAA1614
ENTPD1	LIX1L
ENTPD1	LOX
ENTPD1	MKX
ENTPD1	LYZ
ENTPD1	NEGR1
ENTPD1	MRGPRF
ENTPD1	PLEKHO2
ENTPD1	PDGFRB
ENTPD1	POPDC2
ENTPD1	PTPRD
ENTPD1	RUNX1T1
ENTPD1	RECK
ENTPD1	SH2B3
ENTPD1	SERPING1
ENTPD1	SIGLEC9
ENTPD1	SLC2A3
ENTPD1	SLC24A4
ENTPD1	SNAI1
ENTPD1	TMEM100
ENTPD1	TLL1
HLA-DRB1	HLA-DRB5
HLA-DRB1	SOD2
HLA-DRB1	SH2B3
HLA-DRB1	VIM
PTPRJ	PYHIN1
PTPRJ	SH2B3
PTPRJ	SLC2A3
PTPRJ	STARD8
PTPRJ	VENTX
PTPRJ	TRAM2
HLA-DOA	LILRB2
HLA-DOA	STAT5A
LRRC2	MYH11
LRRC2	PDGFRA
SAMHD1	SH2B3
SAMHD1	STRN
ADRB3	CFL2
ADRB3	BNC2
ADRB3	CXCL12
ADRB3	CTGF
ADRB3	DOK6
ADRB3	DAAM2
ADRB3	GSTM5
ADRB3	JPH2
ADRB3	MEF2D
ADRB3	NFIX
ADRB3	STARD8
ADRB3	WBSCR17
ADRB3	TSPAN2
MEF2D	STARD8
TSPAN2	WBSCR17
MLL3	MLL
MLL3	MYO9A
MLL3	NCOR1
MLL3	RBBP5
MLL3	SOS1
MLL3	RPL36
MLL3	SP4
MLL3	SP1
MLL3	SRRM2
MLL3	SPEN
MLL3	TIMM10
MLL3	UGCG
MLL3	ZNF148
MLL3	VPS13C
MLL3	ZNF800
MLL3	ZNF609
ZMYND11	ZNF217
AFAP1	APP
AFAP1	SLC16A1
AFAP1	MYADM
APP	CLIC4
APP	BACH1
APP	KATNAL1
APP	HSPA13
APP	MYO5A
APP	LAMP2
APP	UGCG
APP	PAFAH1B2
APP	ZNF532
APP	USP25
SLC16A1	SLC35E2
SLC16A1	STYX
SLC16A1	WWTR1
ZNF217	ZNF800
MRGPRF	SERPING1
MRGPRF	SAMD4A
RUNX1T1	STARD8
RUNX1T1	TMEM100
RUNX1T1	THSD7A
RUNX1T1	TSPAN2
RUNX1T1	ZFHX4
ALDH6A1	BPTF
ALDH6A1	GSR
ALDH6A1	ETV3
ALDH6A1	LRCH3
ALDH6A1	KIAA0754
ALDH6A1	MAN2A1
ALDH6A1	MAGI3
ALDH6A1	MATR3
ALDH6A1	PDP2
ALDH6A1	PAFAH1B2
ALDH6A1	TCF12
ALDH6A1	ZDHHC20
ALDH6A1	WDR31
ANKRD17	AP1G1
ANKRD17	ATP2A2
ANKRD17	BAZ2A
ANKRD17	ATXN1L
ANKRD17	CEP135
ANKRD17	BCOR
ANKRD17	DDX21
ANKRD17	GOLGA4
ANKRD17	INO80D
ANKRD17	MLL2
ANKRD17	MIB1
ANKRD17	MYO9A
ANKRD17	NCKAP1
ANKRD17	NAA10
ANKRD17	PTGES2
ANKRD17	PPP2R5E
ANKRD17	RALGAPB
ANKRD17	RIF1
ANKRD17	RBM12B
ANKRD17	RNF111
ANKRD17	SMARCAD1
ANKRD17	TTC37
ANKRD17	SP1
ANKRD17	ZC3H11A
ANKRD17	YTHDC1
ANKRD17	ZNF426
ANKRD17	ZNF148
ANKRD17	ZNF644
ANKRD17	ZNF460
ARPP19	C1orf55
ARPP19	CLOCK
ARPP19	HIPK1
ARPP19	MEF2A
ARPP19	IREB2
ARPP19	N4BP2
ARPP19	MIER1
ARPP19	PPTC7
ARPP19	PPP2R5E
ARPP19	ROCK2
ARPP19	RNF111
ASCC3	ATP2A2
ASCC3	BACH1
ASCC3	AVL9
ASCC3	COX6B1
ASCC3	EGFR
ASCC3	DHX33
ASCC3	EIF4G2
ASCC3	GTF3C4
ASCC3	MIB1
ASCC3	NRAS
ASCC3	NHLRC2
ASCC3	NUP98
ASCC3	NUP155
ASCC3	SLC38A7
ASCC3	STRN
ASCC3	TNPO1
ASCC3	TRIP12
ASCC3	UBE3C
ATF2	C5orf41
ATF2	MEF2A
ATF2	HIPK3
ATF2	RASA1
ATF2	NR2C2
ATXN7	C14orf43
ATF2	REEP3
ATXN7	ETV3
ATXN7	EP300
ATXN7	HIPK3
ATXN7	MLL5
ATXN7	KLHL20
ATXN7	N4BP2
ATXN7	MLL
ATXN7	PBRM1
ATXN7	OTUD4
ATXN7	ROCK2
ATXN7	SIRT1
ATXN7	RSBN1L
ATXN7	SOS2
ATXN7	TIMM10
ATXN7	STAG1
ATXN7	ZDHHC20
ATXN7	TMF1
ATXN7	ZNF800
ATXN7	ZNF791
BMPR2	C10orf118
BMPR2	CHD9
BMPR2	CREB1
BMPR2	HIPK3
BMPR2	INO80D
BMPR2	JAK1
BMPR2	LEPROT
BMPR2	KLHL20
BMPR2	MAN1A2
BMPR2	LIMS1
BMPR2	MAP3K2
BMPR2	MAN2A1
BMPR2	MYO9A
BMPR2	MLL5
BMPR2	NFE2L2
BMPR2	OSBPL8
BMPR2	REST
BMPR2	RFXANK
BMPR2	SERINC1
BMPR2	SKIL
BMPR2	VPS13C
BMPR2	ZDHHC20
CHD9	CREB1
CHD9	CLOCK
CHD9	DDX3X
CHD9	EEA1
CHD9	FAM58A
CHD9	HAUS8
CHD9	GTF2H3
CHD9	INO80D
CHD9	HIPK1
CHD9	KLHL28
CHD9	KLHL20
CHD9	MAN1A2
CHD9	LEPROT
CHD9	MATR3
CHD9	MAP3K2
CHD9	MEF2A
CHD9	MCC
CHD9	MLL5
CHD9	MIER1
CHD9	N4BP2
CHD9	PDPK1
CHD9	OTUD4
CHD9	PIK3CA
CHD9	PXK
CHD9	REST
CHD9	RSBN1L
CHD9	RFXANK
CHD9	RSF1
CHD9	SERINC1
CHD9	SAMD8
CHD9	TCF12
CHD9	STAG1
CHD9	TNKS2
CHD9	UGCG
CHD9	ZDHHC20
CHD9	VPS13C
CHD9	ZNF791
CHD9	ZNF800
DCUN1D1	FBXO45
DCUN1D1	IREB2
DCUN1D1	FYTTD1
DCUN1D1	KLHDC10
DCUN1D1	LYSMD3
DCUN1D1	LCOR
DCUN1D1	MFAP3
DCUN1D1	MAPK8
DCUN1D1	N4BP2
DCUN1D1	MIB1
DCUN1D1	PAFAH1B2
DCUN1D1	OTUD4
DCUN1D1	PDCD10
DCUN1D1	PPTC7
DCUN1D1	RBL1
DCUN1D1	PTAR1
DCUN1D1	SEC24A
DCUN1D1	ROCK2
DCUN1D1	SLC38A7
DCUN1D1	SIKE1
DCUN1D1	TAOK1
DCUN1D1	STRN
DCUN1D1	UBXN4
DCUN1D1	UBE3C
DCUN1D1	XPOT
DCUN1D1	XPO1
DCUN1D1	ZNF800
DCUN1D1	ZDHHC20
DDX3X	HIPK3
DDX3X	GTF2A1
DDX3X	HIVEP1
DDX3X	KIAA1109
DDX3X	IPP
DDX3X	MAN2A1
DDX3X	MBNL3
DDX3X	MAPK8
DDX3X	NBPF10
DDX3X	MEF2A
DDX3X	OTUD4
DDX3X	NCKAP1
DDX3X	REL
DDX3X	REV3L
DDX3X	REST
DDX3X	RNF111
DDX3X	RIF1
DDX3X	RNF168
DDX3X	RRAGC
DDX3X	SEC24A
DDX3X	SBNO1
DDX3X	SIRT1
DDX3X	SFRS2IP
DDX3X	STAG1
DDX3X	TGFBRAP1
DDX3X	TAF13
DDX3X	TOP1
DDX3X	TTC37
DDX3X	ZNF791
DDX3X	ZNF426
ETF1	GEMIN8
ETF1	FAF2
ETF1	HSPA8
ETF1	HIF1A
ETF1	LPAR2
ETF1	KLF10
ETF1	MFHAS1
ETF1	NIN
ETF1	MYC
ETF1	NR2F6
ETF1	PANK3
ETF1	PTP4A1
ETF1	SACS
ETF1	PURA
ETF1	SGTB
ETF1	SERF2
ETF1	STAT3
ETF1	SLC25A46
ETF1	ZNF446
EXOC5	G2E3
EXOC5	GTF2A1
EXOC5	HECTD1
EXOC5	HIPK1
EXOC5	INCENP
EXOC5	KLHDC10
EXOC5	IPP
EXOC5	MAPK8
EXOC5	MAN2A1
EXOC5	MIB1
EXOC5	MUT
EXOC5	MTF1
EXOC5	MYO5A
EXOC5	NRAS
EXOC5	OSBPL8
EXOC5	PTAR1
EXOC5	RAD21
EXOC5	RNF168
EXOC5	REV3L
EXOC5	RRAGC
EXOC5	STAG1
EXOC5	UBE2W
EXOC5	TRIO
FAM58A	INO80D
EXOC5	ZNF460
FAM58A	MLL5
FAM58A	KIAA1109
FAM58A	SIRT1
FAM58A	PBRM1
FAM58A	TNRC6B
FAM58A	ZNF791
G3BP2	HIPK3
G3BP2	GTF2A1
G3BP2	KLHDC10
G3BP2	KIAA1109
G3BP2	KLHL23
G3BP2	MAN2A1
G3BP2	MAN1A2
G3BP2	MBNL3
G3BP2	MAPK8
G3BP2	PAFAH1B2
G3BP2	PPTC7
G3BP2	RNF111
G3BP2	REL
G3BP2	ROCK1
G3BP2	RNF168
G3BP2	RPS15
G3BP2	RPLP1
G3BP2	SFRS2IP
G3BP2	STAG1
G3BP2	ZNF551
G3BP2	TCF12
INO80D	MLL5
INO80D	NR2C2
INO80D	NF1
INO80D	PDPK1
INO80D	REST
INO80D	RBM12B
INO80D	TNKS2
INO80D	SP1
INO80D	TTC37
INO80D	TNRC6B
INO80D	ZC3H11A
JMY	MLL3
JMY	RPS6KA5
MAPK8	MBNL3
MAPK8	MIB1
MAPK8	MCM4
MAPK8	NCOA4
MAPK8	N4BP2
MAPK8	NUP205
MAPK8	NHLRC2
MAPK8	OTUD4
MAPK8	NUPL1
MAPK8	PDCD10
MAPK8	PATL1
MAPK8	PPTC7
MAPK8	PPP2R5E
MAPK8	RASA1
MAPK8	PRR11
MAPK8	REV3L
MAPK8	REL
MAPK8	ROCK1
MAPK8	RNF111
MAPK8	RPS10
MAPK8	ROCK2
MAPK8	SBNO1
MAPK8	SAMD8
MAPK8	SF3A1
MAPK8	SEC24A
MAPK8	SLC30A6
MAPK8	SIKE1
MAPK8	SMG1
MAPK8	SMAD1
MAPK8	SP4
MAPK8	SON
MAPK8	UBE3C
MAPK8	STRN
MAPK8	UBXN7
MAPK8	UBXN4
MAPK8	USP9X
MAPK8	USP37
MAPK8	XRN1
MAPK8	UTP20
MAPK8	ZDHHC20
MAPK8	YIPF6
MAPK8	ZNF813
MLL5	PBRM1
MLL5	RSBN1L
MLL5	RLF
MLL5	SIRT1
MLL5	RSF1
MLL5	TMF1
MLL5	STAG1
MLL5	TRRAP
MLL5	TNRC6B
MLL5	ZNF136
MLL5	ZNF791
MYO9A	RREB1
MYO9A	RPS6KA5
MYO9A	TNPO1
MYO9A	WNK1
MYO9A	USP25
N4BP2	NCOA2
MYO9A	ZNF800
N4BP2	OTUD4
N4BP2	OSBPL8
N4BP2	PDPK1
N4BP2	PBRM1
N4BP2	PPTC7
N4BP2	PRDM10
N4BP2	PTAR1
N4BP2	REV3L
N4BP2	SEC23A
N4BP2	ROCK2
N4BP2	SEC24A
N4BP2	SP4
N4BP2	SMAD1
N4BP2	STRN
N4BP2	SPAG9
N4BP2	TRIM23
N4BP2	TAOK1
N4BP2	USP32
N4BP2	UBE3C
N4BP2	USP37
N4BP2	ZDHHC20
N4BP2	ZNF791
PBRM1	RSBN1L
PBRM1	ROCK2
PBRM1	SP4
PBRM1	SIRT1
PBRM1	TMF1
PBRM1	STAG1
PBRM1	ZDHHC20
PBRM1	TRRAP
PBRM1	ZNF136
PBRM1	ZNF791
PRDM10	RC3H1
PRDM10	RNF6
PRDM10	RREB1
PRDM10	ZNF611
PRDM10	ZNF791
PTAR1	REV3L
PTAR1	ROCK2
PTAR1	SEC24A
PTAR1	SBNO1
PTAR1	SP4
PTAR1	SMARCAD1
PTAR1	STRN
PTAR1	SYNE2
PTAR1	ZNF81
PTAR1	USP37
REV3L	ROCK2
REV3L	SACS
REV3L	SEC24A
REV3L	SEC23A
REV3L	SP4
REV3L	SMC3
REV3L	STRN
REV3L	TLN1
REV3L	TRIO
REV3L	TRIM23
REV3L	ZDHHC20
REV3L	UBR1
REV3L	ZNF460
RREB1	SP1
RREB1	RSRC1
RREB1	TAOK1
RREB1	SRPK2
RREB1	UHMK1
RREB1	TTC37
RREB1	ZNF148
RREB1	ZDHHC20
RREB1	ZNF800
RREB1	ZNF444
RSBN1L	SIRT1
RSBN1L	RSF1
RSBN1L	SMG1
RSBN1L	SMARCAD1
RSBN1L	STAG1
RSBN1L	SP4
RSBN1L	TET2
RSBN1L	TAOK1
RSBN1L	TNRC6B
RSBN1L	TMF1
RSBN1L	ZKSCAN1
RSBN1L	XRN1
RSBN1L	ZNF678
RSBN1L	ZNF551
RSBN1L	ZNF791
RSF1	SMARCAD1
RSF1	SBNO1
RSF1	TTC37
RSF1	STAG1
RSF1	ZNF81
RSF1	ZNF791
RSF1	ZNF827
SIRT1	SMCHD1
SIRT1	TMF1
SIRT1	STAG1
SIRT1	TRRAP
SIRT1	TRIM23
SIRT1	VPS13C
SIRT1	USP12
SIRT1	ZNF136
SIRT1	ZMYND11
SIRT1	ZNF236
SIRT1	ZNF148
SIRT1	ZNF611
SIRT1	ZNF551
SIRT1	ZNF776
SIRT1	ZNF644
SON	STRN
SIRT1	ZNF791
SON	TRRAP
SON	USP9X
SON	XRN1
SON	WIPF2
SOS2	UHMK1
TIMM10	ZNF236
TMF1	ZNF791
ZNF148	ZNF791
ZNF148	ZNF800
AGFG1	HIF1A
AGFG1	LNPEP
AGFG1	ITGA2
AGFG1	SAMD8
AGFG1	PRNP
AGFG1	WWTR1
HIF1A	HSPA4L
HIF1A	KIAA0247
HIF1A	ITGA2
HIF1A	LEPROT
HIF1A	KLF10
HIF1A	NIN
HIF1A	MAP3K2
HIF1A	NUMB
HIF1A	NR2F6
HIF1A	PRNP
HIF1A	OSTM1
HIF1A	RAP2C
HIF1A	PTP4A1
HIF1A	SEC23A
HIF1A	SAMD8
HIF1A	SLC25A46
HIF1A	SERINC1
HIF1A	STAT3
ITGA2	PRNP
LNPEP	MAPK8
ITGA2	PTGFRN
LNPEP	MBNL3
LNPEP	MMGT1
LNPEP	NBPF10
LNPEP	NR3C1
LNPEP	NHLRC2
LNPEP	PPP2R5E
LNPEP	PCNX
LNPEP	PPTC7
LNPEP	RBM41
LNPEP	ROCK1
LNPEP	RNF111
LNPEP	SEC23A
LNPEP	UBXN7
WWTR1	ZFP91
DBT	KIAA2018
DBT	HECTD1
DBT	MAN1A2
DBT	SP1
AGPS	BACH1
AGPS	ATP2A2
AGPS	CCDC75
AGPS	FUBP1
AGPS	CREB1
AGPS	KIRREL
AGPS	LNPEP
AGPS	PPTC7
AGPS	RAB3GAP1
AGPS	SEC23IP
AGPS	RRAGC
AGPS	STRN
AGPS	TNPO1
CCDC75	CEP97
CCDC75	CKAP2L
CCDC75	DDI2
CCDC75	DNAJB14
CCDC75	DHX36
CCDC75	GSK3B
CCDC75	FUBP1
CCDC75	HSPA13
CCDC75	HMGXB4
CCDC75	HUWE1
CCDC75	KLHL23
CCDC75	LEPROT
CCDC75	LMTK2
CCDC75	LYSMD3
CCDC75	LRRC40
CCDC75	MAPK8
CCDC75	MAN1A2
CCDC75	NAA50
CCDC75	NCAPD2
CCDC75	NBPF10
CCDC75	NHLRC2
CCDC75	PPP2R5E
CCDC75	PPP4R2
CCDC75	REEP3
CCDC75	RBBP5
CCDC75	SAMHD1
CCDC75	ROCK2
CCDC75	SENP1
CCDC75	SEC23IP
CCDC75	TAOK1
CCDC75	STRN
CCDC75	TOPBP1
CCDC75	TNPO1
CCDC75	UHMK1
CCDC75	UGCG
CCDC75	WDR76
CCDC75	USP32
CCDC75	XPOT
CCDC75	WNK1
CCDC75	ZNF148
CCDC75	ZNF800
CCDC75	ZNF551
CREB1	DPP8
CREB1	DNAJB14
CREB1	INO80D
CREB1	GTF2H3
CREB1	KLHL28
[truncated: 11,564 more rows]
