# Supplementary material for: Identification of bladder cancer prognostic biomarkers using an ageing gene-related competitive endogenous RNA network
Source: Oncotarget. 2017 Dec 4;8(67):111742–53. doi: 10.18632/oncotarget.22905 (PMC5762356; doi:10.18632/oncotarget.22905)
Supplement: Supplementary file 3 [file oncotarget-08-111742-s003.xlsx]

## Sheet: Sheet2
Supplementary Table 2: Ageing genes and their ceRNAs validation results
Ageing Genes	Ageing Gene CeRNAs	Pearson Correlation Coefficient	P value
IGF1	GXYLT2	0.310377	3.10252e-08
PAPPA	IL21R	0.212484	0.000185186
CTGF	ADAMTS4	0.597443	6.79793e-31
IGF1	ADAMTS4	0.0199424	0.728679
PAPPA	ADAMTS4	0.208189	0.000251098
PDGFRA	ADAMTS4	0.225222	7.23895e-05
SOD2	ADAMTS4	0.327509	4.66845e-09
CTGF	ADAMTS9	0.426865	6.15676e-15
IGF1	ADAMTS9	0.260857	3.8903e-06
CTGF	CCL11	0.393051	1.04107e-12
IGF1	CCL11	0.363095	6.16538e-11
CTGF	CHST15	0.540406	1.58935e-24
NR3C1	CHST15	0.6104	1.59285e-32
PAPPA	CHST15	0.328409	4.21227e-09
SOD2	CLEC4D	0.0905351	0.114594
IGF1	COL5A1	0.155511	0.00650239
PDGFRA	COL5A1	0.418204	2.42188e-14
CTGF	COL8A1	0.630465	3.3423e-35
IGF1	COL8A1	0.256223	5.83597e-06
PAPPA	COL8A1	0.290381	2.44168e-07
FGFR1	CRISPLD2	0.500733	9.2156e-21
IGF1	CRISPLD2	0.354387	1.86994e-10
PDGFB	CRISPLD2	0.297751	1.16235e-07
PDGFRA	CRISPLD2	0.605078	7.5998e-32
FGFR1	CRTAP	0.38901	1.85037e-12
IGF1	CRTAP	0.211149	0.0002037
CTGF	CSMD2	0.503235	5.51412e-21
CTGF	CXCL12	0.510028	1.33796e-21
CTGF	DAAM2	0.400597	3.48213e-13
CTGF	CYGB	0.187923	0.000974143
CTGF	EGR3	0.309388	3.44839e-08
CTGF	DOK6	0.103102	0.0721771
CTGF	EVI2A	0.268878	1.89329e-06
CTGF	EHD2	0.507515	2.26769e-21
CTGF	GIMAP7	0.257492	5.22641e-06
CTGF	FAM26E	0.593592	2.00767e-30
CTGF	GSN	0.346626	4.88731e-10
CTGF	GREM1	0.648968	7.48812e-38
CTGF	GULP1	0.395781	7.02823e-13
CTGF	GSTM5	-0.0480564	0.402983
CTGF	ITGA1	0.666675	1.44595e-40
CTGF	ICAM1	0.370651	2.29021e-11
CTGF	ITPRIP	0.452403	8.57088e-17
CTGF	ITGBL1	0.442778	4.47727e-16
CTGF	LILRB2	0.319317	1.172e-08
CTGF	JPH2	0.438418	9.30775e-16
CTGF	MEF2D	0.362158	6.95801e-11
CTGF	MCAM	0.467669	5.58051e-18
CTGF	MMP16	0.317343	1.45715e-08
CTGF	MFAP5	0.472453	2.30429e-18
CTGF	NECAB1	-0.0571799	0.319582
CTGF	MYADM	0.624662	2.08264e-34
CTGF	PAPPA	0.263612	3.04585e-06
CTGF	PALM2-AKAP2	0.629274	4.88062e-35
CTGF	PRRX1	0.670504	3.53558e-41
CTGF	PAPSS2	0.453042	7.66596e-17
CTGF	RCAN2	0.444032	3.62044e-16
CTGF	PRSS23	0.321624	9.0693e-09
CTGF	SGIP1	0.689916	2.00097e-44
CTGF	SAMD4A	0.582379	4.33444e-29
CTGF	TNFSF4	0.434495	1.7823e-15
CTGF	STARD8	0.216175	0.000141855
CTGF	TSC22D3	0.280953	6.12292e-07
CTGF	TRPS1	0.388214	2.07057e-12
CTGF	TWIST1	0.415725	3.55875e-14
CTGF	TSPAN2	0.276943	8.96177e-07
CTGF	WBSCR17	0.140015	0.014394
CTGF	VENTX	0.172151	0.0025555
CTGF	WISP1	0.593713	1.94086e-30
PAPPA	EGR3	0.154108	0.00700825
PAPPA	EVI2A	0.293187	1.84519e-07
NR3C1	EVI2A	0.424552	8.90903e-15
SOD2	EVI2A	0.426027	7.04109e-15
IGF1	GIMAP7	0.374717	1.32977e-11
IGF1	HAVCR2	0.121042	0.0345999
IL6	ICAM1	0.414449	4.33302e-14
PAPPA	ICAM1	0.275091	1.06638e-06
SOD2	ICAM1	0.569939	1.14319e-27
STAT3	ICAM1	0.459483	2.45585e-17
IGF1	ISLR2	-0.0712556	0.214645
IGF1	INMT	0.0260141	0.650889
IGF1	ITGA1	0.188012	0.000968656
IGF1	ITGA11	0.221204	9.79265e-05
IGF1	JAM2	0.502322	6.65279e-21
IGF1	ITGB3	-0.0186179	0.746058
IGF1	KCNK3	-0.0177385	0.75767
IGF1	KCNE4	-0.0649988	0.257765
IGF1	LAX1	0.248381	1.13898e-05
IGF1	KLF17	-0.154878	0.00672634
IGF1	MAPRE2	0.315262	1.82982e-08
IGF1	LIX1L	0.0799777	0.163545
IGF1	MRO	0.000464032	0.993561
IGF1	MFAP5	0.134431	0.0188352
IGF1	MYADM	0.213406	0.00017333
IGF1	MXRA7	0.224849	7.44669e-05
IGF1	NEGR1	0.353819	2.00779e-10
IGF1	MYH11	0.470731	3.17287e-18
IGF1	NLRC3	0.232972	3.97969e-05
IGF1	NGFR	-0.0957408	0.0951152
IGF1	NPR1	-0.00395447	0.945166
IGF1	NNMT	0.22297	8.58097e-05
IGF1	PAPSS2	0.177472	0.00186192
IGF1	PALM2-AKAP2	0.162637	0.00440425
IGF1	PLP1	0.125418	0.0285248
IGF1	PDGFRA	0.344884	6.04212e-10
IGF1	PNMA2	0.106403	0.0634703
IGF1	PLXND1	0.178963	0.0017011
IGF1	PPP1R16B	0.221981	9.24097e-05
IGF1	POPDC2	0.260182	4.12917e-06
IGF1	PYHIN1	0.28449	4.35381e-07
IGF1	PRICKLE1	0.272514	1.35531e-06
IGF1	RGS4	0.028415	0.621088
IGF1	RFTN2	0.341647	8.92882e-10
IGF1	SCRG1	0.260697	3.94597e-06
IGF1	RUNX1T1	0.392099	1.19305e-12
IGF1	SIGLEC9	0.073899	0.198076
IGF1	SIGLEC10	0.0915394	0.110611
IGF1	SLC19A3	-0.0223943	0.696875
IGF1	SIT1	0.137086	0.0165936
IGF1	STARD8	-0.00613425	0.915034
IGF1	SLC24A4	-0.0689659	0.229781
IGF1	THBS1	0.184365	0.00121924
IGF1	SV2B	-0.0718109	0.211085
IGF1	TLN1	0.234246	3.59994e-05
IGF1	THSD7A	0.0898853	0.11723
IGF1	UNC5C	0.138985	0.0151364
IGF1	TSPAN2	0.241888	1.94916e-05
IGF1	ZCCHC24	0.269074	1.85973e-06
IGF1	VENTX	-0.0905552	0.114513
PDGFRA	ITGB3	0.267038	2.23808e-06
NR3C1	KIRREL	0.567576	2.09585e-27
SOD2	LILRB1	0.289913	2.5577e-07
NR3C1	LILRB2	0.463939	1.10156e-17
PAPPA	LILRB2	0.259772	4.28077e-06
SOD2	LILRB2	0.439172	8.20802e-16
PDGFRA	MRO	-0.0271487	0.636732
PDGFRA	NPR1	0.0686731	0.23177
PAPPA	PMEPA1	0.260358	4.06571e-06
PAPPA	SOD2	0.2649	2.71395e-06
PAPPA	SGIP1	0.248793	1.10026e-05
PAPPA	WISP1	0.191942	0.000752396
PAPPA	TWIST1	0.340081	1.0769e-09
PDGFRA	PDGFRB	0.537824	2.89355e-24
PDGFRA	PLXNC1	0.376282	1.07653e-11
PDGFRA	PLXNA4	0.0934578	0.103305
PDGFRA	PMP22	0.371246	2.11613e-11
PDGFRA	PLXND1	0.339641	1.13496e-09
PDGFRA	RECK	0.459767	2.33434e-17
PDGFRA	PNMA2	0.219527	0.000110915
PDGFRA	SNAI1	0.0578757	0.313718
PDGFRA	RFTN2	0.426147	6.90703e-15
PDGFRA	TGFBR2	0.553502	7.01449e-26
PDGFRA	TAGLN	0.40148	3.05785e-13
PDGFRA	VCAM1	0.429034	4.34185e-15
PDGFRA	THBS1	0.461131	1.82832e-17
PDGFRA	ZCCHC24	0.460085	2.20542e-17
SOD2	RRAD	0.351509	2.67832e-10
SOD2	THBS1	0.359566	9.70478e-11
SOD2	STYX	0.298033	1.12934e-07
SOD2	TNIP3	0.36806	3.22564e-11
SOD2	TIGIT	0.292108	2.05567e-07
SOD2	VIM	0.506513	2.79514e-21
SOD2	VENTX	0.0772273	0.178564
SOD2	ZNF84	-0.183533	0.00128416
SOD2	ZNF443	-0.285786	3.83797e-07
PDGFRA	ADAMTS5	0.441941	5.15678e-16
PDGFRA	MEF2C	0.51401	5.748e-22
CTGF	CLEC14A	0.265359	2.60434e-06
PDGFRB	COL4A1	0.733342	1.04109e-52
IL7R	ADAP2	0.372126	1.8818e-11
IGF1	C3	0.342588	7.97417e-10
IL7R	MYADM	0.485461	1.93681e-19
IL7R	LAT2	0.421811	1.37562e-14
IL7R	SGCD	0.245578	1.43899e-05
IL7R	PTPRJ	0.47344	1.9167e-18
IL7R	TRAM2	0.466388	7.05564e-18
PDGFRB	BACE1	0.473856	1.77288e-18
FAS	CYBRD1	0.488549	1.0592e-19
IL7R	CYBRD1	0.399787	3.92164e-13
STAT3	HCP5	0.496987	1.97288e-20
MAPK8	HUWE1	0.513236	6.77979e-22
RICTOR	NUP155	0.800927	1.83818e-69
RAD51	PRIM2	0.35642	1.44756e-10
RAD51	PRR11	0.502935	5.86483e-21
PDGFRA	MYH11	0.3324	2.65934e-09
ADCY5	CHRDL1	0.336633	1.62097e-09
ADCY5	ZCCHC24	0.190505	0.000825679
ADCY5	MYOCD	0.259928	4.22237e-06
IGF1	CHRDL1	0.293395	1.80693e-07
SERPINE1	PRDM1	0.379466	6.97878e-12
FGFR1	ADCY9	0.432748	2.37378e-15
APP	ANXA5	0.366325	4.05016e-11
CTGF	ARSJ	0.447686	1.9397e-16
EIF5A2	ARSJ	0.450034	1.29371e-16
FAS	ARSJ	0.513967	5.8014e-22
SOD2	ARSJ	0.306563	4.65417e-08
STAT3	ARSJ	0.26589	2.48275e-06
FGFR1	GATA6	0.424394	9.13628e-15
FGFR1	FSTL1	0.475083	1.40863e-18
FGFR1	GNB4	0.354811	1.77279e-10
FGFR1	GLP2R	0.0128399	0.82328
FGFR1	ITGB3	0.450977	1.09853e-16
FGFR1	HEYL	0.259016	4.57478e-06
FGFR1	LILRA2	0.171103	0.00271712
FGFR1	KIAA1614	0.0912976	0.11156
FGFR1	MYO1F	0.279973	6.72369e-07
FGFR1	MKX	0.151829	0.00790465
FGFR1	NFIX	0.521569	1.12107e-22
FGFR1	MYOZ3	-0.0156656	0.785252
FGFR1	PLEKHO1	0.446738	2.28212e-16
FGFR1	PDLIM3	0.492022	5.33326e-20
FGFR1	PTPRD	0.52169	1.09165e-22
FGFR1	PNMAL1	0.120744	0.0350509
FGFR1	SERPING1	0.3542	1.91413e-10
FGFR1	RECK	0.60772	3.51087e-32
FGFR1	ST3GAL2	0.278746	7.55632e-07
FGFR1	SLC2A3	0.384193	3.63591e-12
FGFR1	TLL1	0.0774	0.177592
FGFR1	TIMP3	0.428067	5.07496e-15
FGFR1	TUBA1A	0.456211	4.39161e-17
FGFR1	TLN1	0.53106	1.35746e-23
FGFR1	ZFHX4	0.30056	8.71127e-08
FGFR1	USHBP1	0.0496782	0.387278
CTGF	ADCYAP1	0.163003	0.00431513
IGF1	ADCYAP1	0.0977708	0.0882748
IGF1	ADH1B	0.383223	4.15971e-12
CLOCK	ADNP	0.461743	1.63768e-17
MAPK8	LRRC40	0.591218	3.88607e-30
SOD2	AP1S2	0.276268	9.54908e-07
FAS	BTN3A3	0.512331	8.22e-22
JAK2	BTN3A3	0.51967	1.69702e-22
IGF1	CCDC80	0.495734	2.53953e-20
NR3C1	CCDC80	0.422033	1.32822e-14
PDGFRA	CCDC80	0.467734	5.51462e-18
SOD2	CCDC80	0.354055	1.94946e-10
FGFR1	CD180	0.248923	1.08829e-05
SOD2	CD180	0.351811	2.57966e-10
PDGFRB	ENTPD1	0.570382	1.01993e-27
SOD2	HLA-DRB1	0.305064	5.45018e-08
STAT5A	HLA-DOA	0.437172	1.14509e-15
PDGFRA	LRRC2	-0.0191974	0.738438
CTGF	ADRB3	0.0494221	0.389733
APP	AFAP1	0.271127	1.54047e-06
APP	CLIC4	0.335123	1.93568e-09
APP	BACH1	0.362734	6.45974e-11
APP	KATNAL1	0.242241	1.89379e-05
APP	HSPA13	0.303219	6.61097e-08
APP	MYO5A	0.311414	2.7759e-08
APP	LAMP2	0.341974	8.58545e-10
APP	UGCG	0.166959	0.00345134
APP	PAFAH1B2	0.244529	1.56936e-05
APP	ZNF532	0.308521	3.78239e-08
APP	USP25	0.342143	8.4125e-10
GSR	ALDH6A1	0.408075	1.14418e-13
SP1	ANKRD17	0.536624	3.81637e-24
CLOCK	ARPP19	0.542839	8.99386e-25
EGFR	ASCC3	0.345166	5.83854e-10
ATF2	MEF2A	0.566636	2.66378e-27
ATF2	HIPK3	0.572625	5.70642e-28
ATF2	RASA1	0.548294	2.46633e-25
ATF2	NR2C2	0.475729	1.24719e-18
ATF2	REEP3	0.450532	1.18685e-16
EP300	ATXN7	0.53145	1.24299e-23
SIRT1	ATXN7	0.449984	1.30497e-16
CREB1	BMPR2	0.703293	8.13282e-47
NFE2L2	BMPR2	0.574695	3.32608e-28
CREB1	CHD9	0.59139	3.70554e-30
CLOCK	CHD9	0.48672	1.51521e-19
PDPK1	CHD9	0.47963	5.95366e-19
PIK3CA	CHD9	0.494494	3.25715e-20
MAPK8	DCUN1D1	0.558033	2.30669e-26
MAPK8	DDX3X	0.433561	2.07785e-15
SIRT1	DDX3X	0.371256	2.11311e-11
TOP1	DDX3X	0.466359	7.09229e-18
HSPA8	ETF1	0.405139	1.77702e-13
HIF1A	ETF1	0.510478	1.21685e-21
MYC	ETF1	0.426279	6.76236e-15
STAT3	ETF1	0.386774	2.53539e-12
MAPK8	EXOC5	0.599514	3.77359e-31
SIRT1	FAM58A	0.268299	1.99581e-06
MAPK8	G3BP2	0.534038	6.90392e-24
PDPK1	INO80D	0.526015	4.20483e-23
SP1	INO80D	0.548796	2.18698e-25
MAPK8	MBNL3	0.355574	1.61062e-10
MAPK8	MIB1	0.57802	1.38639e-28
MAPK8	MCM4	0.347818	4.22412e-10
MAPK8	NCOA4	0.561767	9.10775e-27
MAPK8	N4BP2	0.44306	4.26911e-16
MAPK8	NUP205	0.474766	1.49489e-18
MAPK8	NHLRC2	0.629728	4.22585e-35
MAPK8	OTUD4	0.412353	5.97703e-14
MAPK8	NUPL1	0.466879	6.44966e-18
MAPK8	PDCD10	0.504231	4.48861e-21
MAPK8	PATL1	0.461757	1.63375e-17
MAPK8	PPTC7	0.309708	3.33259e-08
MAPK8	PPP2R5E	0.502463	6.46389e-21
MAPK8	RASA1	0.433434	2.12163e-15
MAPK8	PRR11	0.320435	1.03529e-08
MAPK8	REV3L	0.538346	2.56477e-24
MAPK8	REL	0.336788	1.59149e-09
MAPK8	ROCK1	0.574548	3.45703e-28
MAPK8	RNF111	0.472925	2.11005e-18
MAPK8	RPS10	-0.0113947	0.842897
MAPK8	ROCK2	0.55654	3.33379e-26
MAPK8	SBNO1	0.55352	6.98273e-26
MAPK8	SAMD8	0.532071	1.07976e-23
MAPK8	SF3A1	0.399276	4.22693e-13
MAPK8	SEC24A	0.49856	1.43479e-20
MAPK8	SLC30A6	0.52507	5.18523e-23
MAPK8	SIKE1	0.451774	9.56364e-17
MAPK8	SMG1	0.329436	3.74445e-09
MAPK8	SMAD1	0.2055	0.000302905
MAPK8	SP4	0.485612	1.88048e-19
MAPK8	SON	0.484418	2.37141e-19
MAPK8	UBE3C	0.461465	1.72168e-17
MAPK8	STRN	0.537501	3.11822e-24
MAPK8	UBXN7	0.611861	1.03181e-32
MAPK8	UBXN4	0.490231	7.6039e-20
MAPK8	USP9X	0.621368	5.78504e-34
MAPK8	USP37	0.427781	5.31401e-15
MAPK8	XRN1	0.573708	4.30476e-28
MAPK8	UTP20	0.516038	3.72276e-22
MAPK8	ZDHHC20	0.372985	1.67771e-11
MAPK8	YIPF6	0.50947	1.50483e-21
MAPK8	ZNF813	0.205562	0.000301615
PDPK1	N4BP2	0.351429	2.70515e-10
SIRT1	PBRM1	0.566214	2.96531e-27
SP1	RREB1	0.383785	3.84794e-12
SIRT1	RSBN1L	0.527034	3.35146e-23
SIRT1	SMCHD1	0.585413	1.91008e-29
SIRT1	TMF1	0.516734	3.20421e-22
SIRT1	STAG1	0.56124	1.03914e-26
SIRT1	TRRAP	0.548714	2.23019e-25
SIRT1	TRIM23	0.469774	3.78771e-18
SIRT1	VPS13C	0.480127	5.41489e-19
SIRT1	USP12	0.55013	1.58722e-25
SIRT1	ZNF136	0.40859	1.05869e-13
SIRT1	ZMYND11	0.515179	4.4765e-22
SIRT1	ZNF236	0.579578	9.16833e-29
SIRT1	ZNF148	0.596693	8.40295e-31
SIRT1	ZNF611	0.38962	1.69754e-12
SIRT1	ZNF551	0.377123	9.6045e-12
SIRT1	ZNF776	0.464283	1.03506e-17
SIRT1	ZNF644	0.545085	5.29435e-25
SIRT1	ZNF791	0.579791	8.66182e-29
HIF1A	AGFG1	0.530599	1.5064e-23
HIF1A	HSPA4L	0.276083	9.71636e-07
HIF1A	ITGA2	0.523511	7.31801e-23
HIF1A	LEPROT	0.326445	5.26933e-09
HIF1A	KLF10	0.572041	6.64172e-28
HIF1A	NIN	0.577136	1.75145e-28
HIF1A	MAP3K2	0.451556	9.93407e-17
HIF1A	NUMB	0.612107	9.58638e-33
HIF1A	NR2F6	-0.105761	0.0650917
HIF1A	PRNP	0.455291	5.16526e-17
HIF1A	OSTM1	0.44409	3.5851e-16
HIF1A	RAP2C	0.428688	4.59136e-15
HIF1A	PTP4A1	0.513106	6.97051e-22
HIF1A	SEC23A	0.564865	4.17524e-27
HIF1A	SAMD8	0.449833	1.33957e-16
HIF1A	SLC25A46	0.363467	5.8751e-11
HIF1A	SERINC1	0.356935	1.3562e-10
HIF1A	STAT3	0.462821	1.34846e-17
MAPK8	LNPEP	0.449946	1.31369e-16
NR3C1	LNPEP	0.440313	6.78058e-16
SP1	DBT	0.428474	4.75239e-15
CREB1	AGPS	0.645888	2.12926e-37
CREB1	DPP8	0.595422	1.20206e-30
CREB1	DNAJB14	0.516558	3.32832e-22
CREB1	INO80D	0.699577	3.87066e-46
CREB1	GTF2H3	0.290947	2.30822e-07
CREB1	KLHL28	0.532228	1.04219e-23
CREB1	KLHL23	0.456796	3.95978e-17
CREB1	MAP3K2	0.691392	1.10589e-44
CREB1	LEPROT	0.520659	1.36782e-22
CREB1	NBPF10	0.155494	0.00650843
CREB1	MPP5	0.480965	4.61258e-19
CREB1	PAPOLG	0.633665	1.19872e-35
CREB1	NEDD1	0.545989	4.27323e-25
CREB1	RAB3GAP1	0.620188	8.31498e-34
CREB1	PPP4R2	0.543194	8.27289e-25
CREB1	ROCK2	0.580183	7.80391e-29
CREB1	REST	0.600192	3.10932e-31
CREB1	SBNO1	0.532481	9.83996e-24
CREB1	RSF1	0.577565	1.56371e-28
CREB1	TAOK1	0.534376	6.3903e-24
CREB1	SEC23IP	0.544132	6.63129e-25
CREB1	TNPO1	0.571008	8.67678e-28
STAT3	RRAGC	0.345653	5.50266e-10
AGTR1	FSTL1	0.0559869	0.329799
AGTR1	CYR61	0.118564	0.0385062
AGTR1	KANK2	0.114106	0.0464693
IL6	FSTL1	0.3154	1.80249e-08
TOP2B	AGTRAP	-0.200288	0.000432785
TOP2B	ZFP14	0.544666	5.84596e-25
TOP2B	ZNF652	0.505072	3.771e-21
TOP2B	ZNF43	0.640837	1.15134e-36
HBP1	CSDE1	0.463429	1.2082e-17
TGFB1	FSCN1	0.579036	1.05897e-28
NR3C1	AHSA2	0.029809	0.604061
HSPA8	GGA1	0.206832	0.000276111
NR3C1	NADSYN1	-0.183698	0.001271
NR3C1	NARF	-0.106288	0.0637569
NR3C1	PAPSS2	0.468605	4.69868e-18
NR3C1	PALM2-AKAP2	0.559651	1.54443e-26
NR3C1	PLXNC1	0.52683	3.50735e-23
NR3C1	PCNX	0.571041	8.60304e-28
NR3C1	SLCO1B3	0.240156	2.24387e-05
NR3C1	SH2B3	0.403939	2.1247e-13
NR3C1	STYX	0.428403	4.80751e-15
NR3C1	SOD2	0.553352	7.27508e-26
NR3C1	TRPS1	0.474748	1.4999e-18
NR3C1	TOP2B	-0.352387	2.40115e-10
NR3C1	WWTR1	0.476549	1.06852e-18
CDK1	CDC20	0.599246	4.07245e-31
E2F1	CDC20	0.577781	1.47681e-28
FEN1	CDC20	0.659109	2.1995e-39
LMNB1	CDC20	0.660636	1.27819e-39
PCNA	CDC20	0.573694	4.32021e-28
RAD51	CDC20	0.417848	2.56025e-14
STAT3	PEBP1	-0.127944	0.0254527
CLOCK	AKAP10	0.495303	2.76894e-20
MAPK8	AKAP10	0.461479	1.71741e-17
MAPK8	FNIP2	0.211856	0.000193695
GSK3B	GPATCH8	0.661194	1.04702e-39
MAPK8	GPATCH8	0.573732	4.27835e-28
SP1	GPATCH8	0.563894	5.33653e-27
MAPK8	HMGXB4	0.529789	1.80825e-23
CLOCK	APC	0.517092	2.96623e-22
SIRT1	APC	0.483756	2.6957e-19
TOP1	APC	0.387172	2.39757e-12
PDPK1	ARID4B	0.44157	5.48953e-16
PDPK1	KLHL28	0.421993	1.33666e-14
PIK3CA	KLHL28	0.513656	6.19954e-22
PDPK1	MBNL3	0.467308	5.96243e-18
SIRT1	MBNL3	0.454649	5.78379e-17
TAF1	SMG1	0.293921	1.71391e-07
CTGF	BVES	0.162637	0.00440417
FGFR1	BVES	0.123076	0.0316517
IGF1	CD226	0.228697	5.54992e-05
SSTR3	CD226	0.0364853	0.525569
FGFR1	DENND5B	0.324769	6.37102e-09
IGF1	DMD	0.392879	1.06705e-12
PDGFRA	MPEG1	0.412401	5.93294e-14
MAPK8	AKIRIN1	0.459883	2.28634e-17
MAPK14	KCTD20	0.651346	3.3139e-38
SOD2	CD4	0.464757	9.49609e-18
JAK2	CYLD	0.545787	4.48303e-25
NR3C1	CYLD	0.510454	1.22299e-21
STAT3	CYLD	0.502174	6.8591e-21
NCOR2	MLXIP	0.679481	1.19639e-42
FAS	FAM129A	0.507725	2.17016e-21
NR3C1	FAM129A	0.461344	1.75969e-17
SOD2	FAM129A	0.416651	3.0836e-14
STAT3	FAM129A	0.439081	8.33392e-16
IL7R	CAV2	0.272608	1.34357e-06
TAF1	LRCH3	0.419898	1.8586e-14
TOP1	MATR3	0.529423	1.96312e-23
TOP2B	ALOX15	0.148333	0.00947956
EP300	CASD1	0.516193	3.60053e-22
SP1	RC3H1	0.597364	6.95013e-31
MYC	AMD1	0.450506	1.19213e-16
HIF1A	EIF4H	0.142557	0.0126967
HSPA8	EIF4H	0.156202	0.00626562
SSTR3	AMICA1	-0.10271	0.0732737
SSTR3	FCRL4	0.528049	2.67162e-23
PDGFRB	MMP2	0.782038	3.51044e-64
SSTR3	UBD	-0.021683	0.70605
SSTR3	ZNF101	-0.0183139	0.750066
BRCA1	BAZ1B	0.511392	1.003e-21
MAPK8	BAZ1B	0.498851	1.35243e-20
MTOR	BAZ1B	0.619215	1.12054e-33
SOD2	CELF2	0.517494	2.72e-22
PDGFRA	FBLN2	0.367356	3.53824e-11
FGFR1	BHMT2	0.0596208	0.299325
FAS	ANKH	0.62094	6.59899e-34
FAS	HAS2	0.281906	5.5882e-07
FAS	ITGA2	0.444734	3.2131e-16
FAS	ICAM1	0.505509	3.44407e-21
FAS	KIAA0922	0.606913	4.44796e-32
FAS	KATNAL1	0.446254	2.47927e-16
FAS	OSTM1	0.38081	5.80446e-12
FAS	KLRD1	0.400721	3.41922e-13
FAS	PTGFRN	0.371251	2.11466e-11
FAS	PRNP	0.393912	9.20085e-13
FAS	RHOC	0.305816	5.0357e-08
FAS	PTRF	0.423437	1.06364e-14
FAS	SAMD9L	0.590824	4.33395e-30
FAS	RUNX3	0.544745	5.73735e-25
FAS	STK17B	0.567849	1.95441e-27
FAS	STAT3	0.568403	1.69614e-27
FAS	THBS1	0.511879	9.04683e-22
FAS	TGFB1	0.442272	4.87687e-16
FAS	TNIP3	0.336693	1.60944e-09
FAS	TLR2	0.549523	1.83694e-25
EP300	ATOX1	0.421636	1.41426e-14
CLOCK	C4orf29	0.642468	6.69853e-37
PDPK1	C4orf29	0.421249	1.50304e-14
PIK3CA	REST	0.621074	6.33384e-34
PIK3CA	ROCK2	0.62322	3.26205e-34
PIK3CA	ROCK1	0.615952	3.02261e-33
PIK3CA	SYNE2	0.533886	7.14636e-24
PIK3CA	SOS2	0.672337	1.78781e-41
PIK3CA	TNPO1	0.56043	1.27218e-26
PIK3CA	TCF12	0.647206	1.36352e-37
PIK3CA	UHMK1	0.454339	6.10711e-17
PIK3CA	UGCG	0.465022	9.04988e-18
PIK3CA	ZNF148	0.762229	3.50127e-59
PDPK1	AP1G1	0.535173	5.32579e-24
GSK3B	ATXN1L	0.39111	1.37373e-12
SIRT1	BCOR	0.49139	6.04539e-20
TAF1	CEP135	0.360765	8.32348e-11
SP1	NAA10	0.158059	0.00566676
SP1	SRM	0.0837726	0.144404
SP1	ZDHHC21	0.495485	2.66952e-20
SP1	TET2	0.435704	1.4602e-15
SP1	ZNF217	0.506586	2.75301e-21
SP1	ZNF148	0.530506	1.53833e-23
SP1	ZNF678	0.386504	2.6333e-12
SP1	ZNF609	0.479403	6.21777e-19
SP1	ZNF827	0.361486	7.58711e-11
STAT3	KIFC2	-0.110241	0.0544499
BMI1	ANKRD26	0.648968	7.48876e-38
PIK3CA	DHX33	0.417413	2.73937e-14
PPM1D	ANKRD40	0.457509	3.48999e-17
PPM1D	RBBP4	0.483318	2.93379e-19
PPM1D	RPL37A	-0.0112546	0.844803
PPM1D	RIF1	0.351418	2.70871e-10
PPM1D	TXNDC16	0.418507	2.31021e-14
PPM1D	TBCCD1	0.255632	6.14192e-06
PPM1D	ZDHHC20	0.321666	9.02642e-09
PPM1D	UHRF1BP1L	0.331149	3.074e-09
PPM1D	ZFP91	0.262244	3.44047e-06
YWHAZ	ANKRD46	0.738379	8.92623e-54
E2F1	E2F2	0.42892	4.4225e-15
E2F1	ANKRD50	-0.0973271	0.0897353
E2F1	ESPL1	0.584879	2.20796e-29
E2F1	EEF1A1	-0.167154	0.00341304
E2F1	GINS4	0.292708	1.93604e-07
E2F1	EZH2	0.615154	3.84577e-33
E2F1	HIST1H2BJ	0.573094	5.05171e-28
E2F1	HAUS8	0.311352	2.79432e-08
E2F1	HMGB3	0.414027	4.62372e-14
E2F1	HMGB2	0.613511	6.30228e-33
E2F1	KIAA1841	0.436097	1.36852e-15
E2F1	KIAA0101	0.496838	2.03285e-20
E2F1	KPNA2	0.508543	1.82848e-21
E2F1	KIF23	0.542041	1.08459e-24
E2F1	MCM10	0.509834	1.3938e-21
E2F1	MCC	-0.289823	2.58064e-07
E2F1	MELK	0.562921	6.81794e-27
E2F1	MCM5	0.644621	3.2614e-37
E2F1	NCAPG	0.537526	3.10001e-24
E2F1	NCAPD2	0.556907	3.04606e-26
E2F1	PKMYT1	0.476304	1.11926e-18
E2F1	PDRG1	0.435826	1.43121e-15
E2F1	POLQ	0.534174	6.69265e-24
E2F1	POLD1	0.556645	3.24938e-26
E2F1	RACGAP1	0.510677	1.1669e-21
E2F1	PRIM1	0.493596	3.89802e-20
E2F1	STIL	0.58887	7.42824e-30
E2F1	RRM2	0.56932	1.34057e-27
E2F1	TUBB	0.495186	2.83503e-20
E2F1	TOP2A	0.557648	2.53732e-26
E2F1	UHRF1	0.571263	8.12501e-28
E2F1	UBE2C	0.592136	3.01264e-30
E2F1	WHSC1	0.580209	7.75009e-29
E2F1	WDR53	0.364792	4.94686e-11
BRCA1	ATAD5	0.687849	4.56087e-44
CDK1	ATAD5	0.560016	1.41042e-26
PPM1D	ATAD5	0.429721	3.88512e-15
CDK1	CDC25A	0.461339	1.7611e-17
E2F1	CDC25A	0.517276	2.85076e-22
FEN1	CDC25A	0.500863	8.97327e-21
HELLS	CDC25A	0.40448	1.96051e-13
CDK1	CDCA4	0.550715	1.37852e-25
LMNB1	CDCA4	0.532541	9.7063e-24
RAD51	CDCA4	0.327703	4.56631e-09
LMNB1	KIF23	0.656652	5.23515e-39
RAD51	RACGAP1	0.4929	4.4778e-20
HRAS	BIRC6	-0.0699697	0.223055
SP1	BIRC6	0.536565	3.86859e-24
BRCA1	ARHGAP11A	0.543869	7.05657e-25
BLM	ARHGAP11A	0.586182	1.54955e-29
BUB1B	ARHGAP11A	0.831656	2.13919e-79
RAD51	ARHGAP11A	0.566141	3.02126e-27
RAD51	CENPL	0.341425	9.17053e-10
RAD51	FBXO45	0.309668	3.3468e-08
TFDP1	FBXO45	0.530151	1.6667e-23
HMGB2	GSG2	0.388787	1.90966e-12
LMNB1	GSG2	0.511054	1.0775e-21
RAD51	GSG2	0.331571	2.92757e-09
MAPK8	INCENP	0.154758	0.00676951
FGFR1	CSGALNACT1	0.318429	1.29291e-08
SP1	LMTK2	0.548874	2.14659e-25
SOD2	BTLA	0.2319	4.32835e-05
TAF1	APAF1	0.490422	7.32237e-20
TOP1	PANK3	0.510948	1.10184e-21
YWHAZ	UBR5	0.679978	9.88288e-43
IGF1	CD300LG	-0.115772	0.0433457
GSK3B	APOOL	0.61341	6.49522e-33
GSK3B	DHX36	0.764581	9.47463e-60
GSK3B	FRRS1	0.376392	1.06056e-11
GSK3B	KIAA1715	0.588813	7.54578e-30
GSK3B	GTF2A1	0.593997	1.79268e-30
GSK3B	KLHDC10	0.633491	1.26762e-35
GSK3B	KIAA2018	0.794437	1.38424e-67
GSK3B	LCOR	0.53379	7.30471e-24
GSK3B	KPNA1	0.81934	3.45297e-75
GSK3B	MAN2A1	0.529156	2.08441e-23
GSK3B	MAN1A2	0.671243	2.68764e-41
GSK3B	NBPF10	0.143686	0.0120009
GSK3B	NR2C2	0.623689	2.82009e-34
GSK3B	NEDD1	0.552518	8.90968e-26
GSK3B	PAK2	0.708487	8.81868e-48
GSK3B	NSUN3	0.605674	6.38855e-32
GSK3B	PAPOLG	0.679141	1.36331e-42
GSK3B	PANK3	0.647135	1.39662e-37
GSK3B	PRDM10	0.362827	6.38212e-11
GSK3B	PPP4R2	0.675815	4.83918e-42
GSK3B	REL	0.352355	2.41071e-10
GSK3B	RASEF	0.323485	7.36229e-09
GSK3B	RNF168	0.727731	1.50477e-51
GSK3B	RIF1	0.695907	1.76482e-45
GSK3B	ROCK2	0.610641	1.48265e-32
GSK3B	RNF6	0.510988	1.09252e-21
GSK3B	SEC24A	0.602932	1.41495e-31
GSK3B	RPL36	-0.0137314	0.811234
GSK3B	SLC35A5	0.651755	2.87888e-38
GSK3B	SENP1	0.615895	3.07482e-33
GSK3B	SPEN	0.624749	2.02664e-34
GSK3B	SLC38A1	0.481857	3.88712e-19
GSK3B	STAG1	0.714598	6.06526e-49
GSK3B	SRPK2	0.526696	3.61368e-23
GSK3B	TAF13	0.0925732	0.106625
GSK3B	STRN	0.722585	1.6452e-50
GSK3B	TBCCD1	0.561559	9.59642e-27
GSK3B	TAOK1	0.573434	4.62351e-28
GSK3B	TM9SF2	0.598956	4.4236e-31
GSK3B	TET3	0.447157	2.12424e-16
GSK3B	XPOT	0.577818	1.46242e-28
GSK3B	VHL	0.467226	6.05293e-18
GSK3B	ZKSCAN1	0.453696	6.83686e-17
GSK3B	XRN1	0.643358	4.97846e-37
GSK3B	ZNF551	0.522202	9.75814e-23
GSK3B	ZNF148	0.809697	4.1225e-72
MAPK8	DCAF7	0.427802	5.29599e-15
TAF1	DCAF7	0.526499	3.77529e-23
NR3C1	LAMP2	0.46691	6.41349e-18
STAT3	LAMP2	0.496107	2.35584e-20
APTX	SNRPD1	0.339525	1.15075e-09
STAT3	SEC23A	0.440504	6.56653e-16
SIRT1	MKL2	0.539449	1.98564e-24
BLM	ASPM	0.469189	4.21923e-18
BUB1B	ASPM	0.725331	4.62178e-51
BRCA1	ASPM	0.559836	1.47502e-26
FEN1	ASPM	0.59449	1.56175e-30
LMNB1	ASPM	0.699114	4.69332e-46
RAD51	ASPM	0.392336	1.15325e-12
BRCA1	BARD1	0.495248	2.79978e-20
BLM	BUB1B	0.693458	4.79529e-45
BLM	BRCA1	0.643342	5.00482e-37
BLM	CDC20	0.444955	3.0945e-16
BLM	C1orf112	0.500678	9.31904e-21
BLM	DSN1	0.52695	3.41443e-23
BLM	CKAP2L	0.521585	1.11718e-22
BLM	FEN1	0.488389	1.09296e-19
BLM	ECT2	0.584482	2.4586e-29
BLM	KIF15	0.585443	1.89452e-29
BLM	GSG2	0.433613	2.06031e-15
BLM	MCM10	0.599858	3.42015e-31
BLM	LMNB1	0.550799	1.35088e-25
BLM	PRIM1	0.556845	3.09297e-26
BLM	NCAPH	0.588951	7.26533e-30
BLM	RACGAP1	0.528161	2.60548e-23
BLM	PSMC3IP	0.460924	1.89757e-17
BLM	RFC4	0.485816	1.80726e-19
BLM	RAD51	0.530432	1.56415e-23
BLM	SKA1	0.526617	3.67757e-23
BLM	RMI1	0.54413	6.63479e-25
BLM	WHSC1	0.390951	1.40522e-12
BLM	TRIP13	0.465097	8.92684e-18
BRCA1	BUB1B	0.644416	3.4931e-37
BRCA1	BRCA2	0.615628	3.33315e-33
BRCA1	C1orf112	0.545943	4.32009e-25
BRCA1	CBX1	0.611996	9.91137e-33
BRCA1	CASC5	0.604621	8.67751e-32
BRCA1	CCNE2	0.592617	2.63539e-30
BRCA1	CCNA2	0.561524	9.679e-27
BRCA1	CDC25A	0.470942	3.05133e-18
BRCA1	CDC20	0.571377	7.88819e-28
BRCA1	CDKN3	0.430423	3.4671e-15
BRCA1	CDK1	0.55619	3.63342e-26
BRCA1	CENPJ	0.601468	2.15727e-31
BRCA1	CENPF	0.610303	1.63927e-32
BRCA1	CEP55	0.543521	7.65973e-25
BRCA1	CENPQ	0.414011	4.63531e-14
BRCA1	CHEK1	0.650638	4.22757e-38
BRCA1	CHAF1A	0.617923	1.66222e-33
BRCA1	CKAP2L	0.520724	1.34848e-22
BRCA1	CIT	0.64212	7.52177e-37
BRCA1	CLSPN	0.631401	2.47958e-35
BRCA1	CKAP5	0.599053	4.3029e-31
BRCA1	DEPDC1	0.587656	1.03623e-29
BRCA1	DDX52	0.466819	6.52133e-18
BRCA1	DNMT1	0.566652	2.65281e-27
BRCA1	DLGAP5	0.547314	3.11694e-25
BRCA1	DTL	0.586006	1.62564e-29
BRCA1	DSN1	0.617352	1.97709e-33
BRCA1	E2F2	0.330594	3.27752e-09
BRCA1	E2F1	0.59578	1.0871e-30
BRCA1	ECT2	0.618711	1.30716e-33
BRCA1	E2F7	0.477732	8.54306e-19
BRCA1	ERCC6L	0.432088	2.64408e-15
BRCA1	EFTUD2	0.626687	1.10477e-34
BRCA1	FAM83D	0.503358	5.37499e-21
BRCA1	EZH2	0.591142	3.96877e-30
BRCA1	FBXO5	0.523348	7.58566e-23
BRCA1	FANCI	0.718663	9.82201e-50
BRCA1	KIAA0101	0.620446	7.6816e-34
BRCA1	FEN1	0.597107	7.47519e-31
BRCA1	KIF15	0.62933	4.79521e-35
BRCA1	KIF14	0.501077	8.58938e-21
BRCA1	KPNA2	0.597861	6.03719e-31
BRCA1	KIF23	0.620452	7.66838e-34
BRCA1	MAD2L1	0.361248	7.82332e-11
BRCA1	LMNB1	0.640576	1.25529e-36
BRCA1	MCM6	0.638981	2.12359e-36
BRCA1	MCM10	0.601902	1.9043e-31
BRCA1	MKI67	0.648179	9.79813e-38
BRCA1	MCM8	0.620917	6.64554e-34
BRCA1	MSH6	0.464588	9.79343e-18
BRCA1	MSH2	0.514484	5.1951e-22
BRCA1	NCAPD2	0.629764	4.17838e-35
BRCA1	NASP	0.625741	1.48636e-34
BRCA1	NCAPH	0.599666	3.61327e-31
BRCA1	NCAPG	0.604612	8.70095e-32
BRCA1	PCNA	0.592356	2.83369e-30
BRCA1	PRIM1	0.603398	1.23683e-31
BRCA1	PPAT	0.439818	7.3677e-16
BRCA1	RACGAP1	0.647653	1.17168e-37
BRCA1	PSMC3IP	0.662219	7.25456e-40
BRCA1	RFC4	0.594004	1.78955e-30
BRCA1	RAD51	0.494551	3.21985e-20
BRCA1	RMI1	0.605729	6.28662e-32
BRCA1	RFWD3	0.617856	1.69597e-33
BRCA1	SASS6	0.603747	1.11798e-31
BRCA1	RRM2	0.596931	7.85734e-31
BRCA1	SMC4	0.594866	1.40547e-30
BRCA1	SKA1	0.506648	2.71764e-21
BRCA1	TOP2A	0.734008	7.54828e-53
BRCA1	STIL	0.676324	3.99093e-42
BRCA1	TRIP13	0.50715	2.44722e-21
BRCA1	TOPBP1	0.640965	1.10337e-36
BRCA1	TTK	0.625197	1.76204e-34
BRCA1	TROAP	0.571301	8.04375e-28
BRCA1	UBE2C	0.595637	1.13166e-30
BRCA1	TYMS	0.520022	1.57155e-22
BRCA1	WHSC1	0.526245	3.99489e-23
BRCA1	USP14	0.440181	6.93258e-16
BRCA1	ZNF367	0.51099	1.09218e-21
BRCA1	XPO1	0.532149	1.06096e-23
BUB1B	CDC20	0.663856	4.02352e-40
BUB1B	C1orf112	0.51453	5.14341e-22
BUB1B	CKAP2L	0.660124	1.53377e-39
BUB1B	CDCA4	0.517795	2.5484e-22
BUB1B	ECT2	0.763718	1.53368e-59
BUB1B	DSN1	0.615868	3.10034e-33
BUB1B	FEN1	0.691358	1.12121e-44
BUB1B	FBXO5	0.633996	1.07728e-35
BUB1B	KIF15	0.7233	1.18363e-50
BUB1B	GSG2	0.496893	2.01058e-20
BUB1B	LMNB2	0.29235	2.00662e-07
BUB1B	LMNB1	0.675144	6.23474e-42
BUB1B	MCM6	0.675402	5.65569e-42
BUB1B	MCM10	0.641841	8.25274e-37
BUB1B	NCAPH	0.735313	4.00855e-53
BUB1B	MSH6	0.529695	1.84663e-23
BUB1B	PSMC3IP	0.536965	3.52795e-24
BUB1B	PRIM1	0.633324	1.33766e-35
BUB1B	RACGAP1	0.737122	1.65685e-53
BUB1B	PSRC1	0.287104	3.37384e-07
BUB1B	RFC4	0.637799	3.12915e-36
BUB1B	RAD51	0.584508	2.44104e-29
BUB1B	SKA1	0.558225	2.19965e-26
BUB1B	RMI1	0.617077	2.14941e-33
BUB1B	WHSC1	0.548554	2.31763e-25
BUB1B	TRIP13	0.603458	1.21545e-31
FEN1	C1orf112	0.4031	2.40648e-13
LMNB1	C1orf112	0.471072	2.97869e-18
RAD51	C1orf112	0.388437	2.00633e-12
RAD51	CCDC77	0.360139	9.01929e-11
FEN1	CDCA7	0.460537	2.03388e-17
HELLS	CDCA7	0.417557	2.6787e-14
LMNB1	CDCA7	0.462207	1.50654e-17
PCNA	CDCA7	0.384937	3.278e-12
RAD51	CDCA7	0.275806	9.9722e-07
TFDP1	CDCA7	0.399137	4.31337e-13
LMNB1	CENPF	0.73698	1.77568e-53
HMGB2	CHAF1B	0.524877	5.41162e-23
RAD51	CHAF1B	0.38773	2.21647e-12
HMGB2	CHEK1	0.639728	1.66094e-36
E2F1	CIT	0.577297	1.67839e-28
HMGB2	CIT	0.619782	9.41795e-34
FEN1	CKAP2L	0.558247	2.18769e-26
LMNB1	CKAP2L	0.623493	2.99655e-34
PCNA	CKAP2L	0.569826	1.1771e-27
RAD51	CKAP2L	0.366952	3.73079e-11
FEN1	ECT2	0.647755	1.13182e-37
LMNB1	ECT2	0.676601	3.59166e-42
RAD51	ECT2	0.454187	6.27255e-17
TOP1	ECT2	0.551724	1.08007e-25
FEN1	FBXO5	0.586876	1.28271e-29
LMNB1	FBXO5	0.655205	8.69313e-39
TOP1	FBXO5	0.479662	5.91791e-19
RAD51	GINS2	0.359062	1.03496e-10
RAD51	HJURP	0.352361	2.40904e-10
LMNB1	KIF15	0.686712	7.15617e-44
RAD51	KIF15	0.488107	1.15517e-19
PCNA	MCM10	0.571723	7.2125e-28
POLD1	MCM10	0.39764	5.36662e-13
RAD51	MCM10	0.495693	2.5606e-20
POLD1	MCM6	0.398215	4.93495e-13
RAD51	MCM6	0.418787	2.21133e-14
RAD51	POLQ	0.511413	9.98588e-22
RAD51	PSMC3IP	0.322551	8.17632e-09
RAD51	PSRC1	0.219043	0.00011495
RAD51	RFC4	0.428384	4.8217e-15
RAD51	RCC1	0.268677	1.92826e-06
RAD51	SMC2	0.432649	2.41236e-15
RAD51	SKA1	0.381245	5.46699e-12
RAD51	TIPIN	0.37006	2.47683e-11
RAD51	SPC24	0.35495	1.74226e-10
RAD51	TMPO	0.44971	1.36828e-16
RAD51	TK1	0.37938	7.06216e-12
RAD51	TRIP13	0.354614	1.8172e-10
RAD51	TRAIP	0.300494	8.77034e-08
RAD51	ZNF695	0.427086	5.94182e-15
TOP2A	SMC3	0.635896	5.82247e-36
ARHGAP1	KCNMB1	0.270877	1.5764e-06
ARHGAP1	FAM129A	0.371156	2.14147e-11
ARHGAP1	MRGPRF	0.117619	0.0400889
ARHGAP1	LIMS2	0.311015	2.89751e-08
ARHGAP1	OMD	0.291574	2.16834e-07
ARHGAP1	MYH11	0.333906	2.23186e-09
ARHGAP1	PTRF	0.392688	1.09667e-12
ARHGAP1	PALLD	0.549983	1.64429e-25
ARHGAP1	THBS1	0.425378	7.81066e-15
IGF1	CD200R1	0.205427	0.000304433
HIC1	PTGS1	0.2517	8.60543e-06
HIC1	THBS1	0.335372	1.88003e-09
HIC1	SPN	0.266993	2.2472e-06
PDGFRB	ITGA11	0.775442	1.8472e-62
PDGFRA	ITGA11	0.489407	8.94594e-20
PDPK1	ARHGAP5	0.475009	1.42823e-18
PDGFRA	CDH5	0.334767	2.01803e-09
GSK3B	ARL2	0.171218	0.00269896
CLOCK	BRWD3	0.57866	1.1701e-28
ERCC4	BRWD3	0.280988	6.10249e-07
MAPK8	BRWD3	0.574462	3.53506e-28
GPX1	ARL6IP4	0.565058	3.97633e-27
FOS	BTG2	0.405045	1.80213e-13
E2F1	DEPDC1	0.504192	4.52477e-21
LMNB1	DEPDC1	0.684381	1.79003e-43
RAD51	DEPDC1	0.439958	7.19602e-16
FEN1	DTL	0.653489	1.58019e-38
LMNB1	DTL	0.69782	8.02449e-46
PCNA	DTL	0.649561	6.116e-38
LMNB1	KPNA2	0.649605	6.0244e-38
TOP2A	KPNA2	0.785505	4.13391e-65
STAT3	MFHAS1	0.317649	1.40891e-08
EP300	BTBD7	0.55735	2.73084e-26
PIN1	NCOA2	0.109664	0.0557346
PIK3CA	MEF2A	0.553806	6.51341e-26
FAS	ATXN1	0.584873	2.21149e-29
NR3C1	ATXN1	0.656785	4.99643e-39
STAT3	ATXN1	0.511772	9.25511e-22
PPARG	DAPK1	0.644532	3.35993e-37
STAT3	DNAJB4	0.366476	3.97106e-11
EIF5A2	FMNL2	0.440856	6.19035e-16
EIF5A2	KIAA0922	0.426426	6.60529e-15
EIF5A2	KATNAL1	0.452502	8.42395e-17
EIF5A2	PTRF	0.375763	1.1548e-11
EIF5A2	NR2F6	-0.147184	0.0100549
EIF5A2	SACS	0.471841	2.58236e-18
EIF5A2	RUNX3	0.368338	3.1097e-11
FAS	F3	0.353734	2.02934e-10
EIF5A2	SGTB	0.476719	1.0348e-18
MYC	F3	0.334066	2.19051e-09
PPARG	F3	-0.416542	3.13613e-14
SOD2	F3	0.366263	4.08312e-11
NR3C1	FMNL2	0.570426	1.00843e-27
PPARG	FMNL2	-0.353598	2.0643e-10
STAT3	GEMIN8	0.0391471	0.49579
MYC	KLF10	0.438822	8.70179e-16
STAT3	KLF10	0.463378	1.21942e-17
STAT3	LPAR2	-0.0659879	0.250576
STAT3	PTGFRN	0.406608	1.42645e-13
STAT3	RNF145	0.512676	7.63917e-22
STAT3	TRIP12	0.52888	2.21782e-23
STAT3	ZFP36L1	0.489874	8.16005e-20
STAT3	UGCG	0.479886	5.66971e-19
STAT3	ZNF682	-0.233523	3.81106e-05
STAT3	ZNF532	0.474771	1.49364e-18
STAT3	ZNFX1	0.578267	1.29847e-28
CTGF	COL12A1	0.623382	3.10177e-34
SSTR3	LYZ	-0.0650509	0.257382
EGFR	LATS1	0.229214	5.33304e-05
EGFR	PIK3CA	0.271605	1.4742e-06
EGFR	MYO9A	0.223896	8.00307e-05
EGFR	RBBP5	0.24505	1.50319e-05
EGFR	PLS3	0.487884	1.20676e-19
EGFR	RREB1	0.348688	3.79613e-10
EGFR	RNF168	0.233336	3.8675e-05
EGFR	SYNE2	0.332554	2.61223e-09
EGFR	RSF1	0.272307	1.38154e-06
EGFR	TRIO	0.363601	5.77444e-11
EGFR	TMOD3	0.294503	1.61621e-07
TOP1	EIF4G2	0.533881	7.15521e-24
HSPA8	GTF3C4	0.372231	1.85558e-11
LMNB1	EZH2	0.717219	1.88191e-49
POLA1	EZH2	0.667844	9.42509e-41
PCNA	EZH2	0.675917	4.65478e-42
EP300	CDK12	0.491711	5.67294e-20
PTPN11	CDK12	0.38215	4.82539e-12
PPM1D	HACE1	0.348545	3.86319e-10
RICTOR	HACE1	0.497307	1.84901e-20
TAF1	LRIG2	0.52565	4.55993e-23
PTPN11	RSRC1	0.457906	3.25219e-17
PTPN11	RRAGC	0.458506	2.92323e-17
PTPN11	SPAG9	0.601941	1.8831e-31
PTPN11	SEC24A	0.535985	4.42029e-24
PTPN11	TGFBRAP1	0.546491	3.79237e-25
PTPN11	STRN3	0.570114	1.09287e-27
PTPN11	TOR1AIP2	0.462342	1.47018e-17
PTPN11	TNPO1	0.490449	7.28307e-20
PTPN11	WDR13	0.264603	2.78727e-06
PTPN11	UGCG	0.367531	3.4577e-11
SIRT1	RAB11FIP2	0.427151	5.88026e-15
PTPN11	ZNF460	0.528811	2.25234e-23
SIRT1	RLF	0.479086	6.6042e-19
LMNB1	CDC7	0.642455	6.7268e-37
TFDP1	CDC7	0.512968	7.17849e-22
RAD51	DSN1	0.390814	1.43281e-12
RAD51	ERCC6L	0.375261	1.23566e-11
FEN1	GPSM2	0.534243	6.58802e-24
FEN1	KIF15	0.605522	6.67769e-32
FEN1	H2AFZ	0.503294	5.44734e-21
FEN1	LMNB1	0.65691	4.78155e-39
FEN1	KIF24	0.515731	3.97667e-22
FEN1	MCM4	0.657155	4.38642e-39
FEN1	MCM10	0.578383	1.25923e-28
FEN1	MCM6	0.613836	5.71671e-33
FEN1	MCM5	0.486898	1.46369e-19
FEN1	NCAPH	0.612771	7.86363e-33
FEN1	NASP	0.561529	9.66702e-27
FEN1	POLQ	0.578434	1.24251e-28
FEN1	POLD1	0.465711	7.98347e-18
FEN1	PSMC3IP	0.512543	7.85816e-22
FEN1	PRIM1	0.590154	5.21541e-30
FEN1	RFC4	0.53519	5.30473e-24
FEN1	PSRC1	0.356044	1.51784e-10
FEN1	SKA1	0.50411	4.6029e-21
FEN1	RMI1	0.570944	8.82301e-28
FEN1	STIL	0.676689	3.4738e-42
FEN1	SMC4	0.587215	1.16929e-29
FEN1	TRAIP	0.370166	2.44234e-11
FEN1	TACC3	0.530372	1.58556e-23
FEN1	TUBA1B	0.573747	4.26165e-28
FEN1	TRIP13	0.527592	2.95898e-23
FEN1	TYMS	0.591957	3.16643e-30
LMNB1	LMNB2	0.454029	6.44884e-17
LMNB1	MAD2L1	0.396842	6.02602e-13
LMNB1	LRP8	0.430945	3.18518e-15
LMNB1	MCM3	0.582905	3.76356e-29
LMNB1	MCM10	0.598016	5.77798e-31
LMNB1	MCM5	0.5964	9.12785e-31
LMNB1	MCM4	0.701701	1.59144e-46
LMNB1	MCM6	0.70909	6.79259e-48
LMNB1	NCBP1	0.574401	3.59233e-28
LMNB1	NCAPH	0.62759	8.31472e-35
LMNB1	NONO	0.503718	4.99035e-21
LMNB1	NEDD1	0.465844	7.79245e-18
LMNB1	PLK1	0.654686	1.04178e-38
LMNB1	POLE3	0.528362	2.49069e-23
LMNB1	POLA1	0.624171	2.42736e-34
LMNB1	PSMC3IP	0.583791	2.96345e-29
LMNB1	PPAT	0.423777	1.00773e-14
LMNB1	RFC4	0.633088	1.44326e-35
LMNB1	PSRC1	0.324524	6.54978e-09
LMNB1	RMI1	0.60498	7.81748e-32
LMNB1	RFWD3	0.61805	1.59871e-33
LMNB1	SKA1	0.548677	2.25032e-25
LMNB1	SGOL2	0.611482	1.15488e-32
LMNB1	SMC4	0.729645	6.09494e-52
LMNB1	SMC3	0.569891	1.15744e-27
LMNB1	TARDBP	0.457618	3.42316e-17
LMNB1	STMN1	0.667224	1.18308e-40
LMNB1	TOP2A	0.753296	4.38001e-57
LMNB1	TMEM106C	0.513193	6.84298e-22
LMNB1	TRAIP	0.311863	2.64495e-08
LMNB1	TOPBP1	0.679983	9.86705e-43
LMNB1	TTK	0.642957	5.69045e-37
LMNB1	TROAP	0.591303	3.79635e-30
LMNB1	WDR76	0.67713	2.9382e-42
LMNB1	TYMS	0.626887	1.03747e-34
LMNB1	XPOT	0.408314	1.10355e-13
TOP2A	LMNB2	0.358606	1.09685e-10
POLD1	MKI67	0.431083	3.11461e-15
RAD51	MKI67	0.502037	7.05436e-21
PCNA	MSH6	0.564542	4.53111e-27
TOP1	PPAT	0.464357	1.02114e-17
MAPK8	GAS2L3	0.22659	6.52358e-05
E2F1	BRI3BP	0.499355	1.22067e-20
RAD51	BRI3BP	0.437493	1.08578e-15
HMGB2	CCNB1	0.586177	1.55179e-29
HMGB2	CENPQ	0.451659	9.75691e-17
PCNA	CENPQ	0.406333	1.48649e-13
POLA1	CENPQ	0.429385	4.10228e-15
E2F1	CEP72	0.364306	5.26945e-11
HMGB2	CEP72	0.328838	4.01049e-09
HMGB2	DCK	0.54689	3.44889e-25
E2F1	DONSON	0.594769	1.44421e-30
HMGB2	DONSON	0.65324	1.72281e-38
HELLS	E2F2	0.287752	3.16586e-07
PCNA	E2F2	0.335836	1.78019e-09
RAD51	E2F2	0.323312	7.50689e-09
HMGB2	GINS4	0.288953	2.81272e-07
LMNB1	GPSM2	0.559631	1.55235e-26
RAD51	HIST1H2BJ	0.331421	2.97894e-09
HMGB2	INCENP	0.511317	1.01912e-21
HMGB2	HNRNPR	0.655966	6.66012e-39
HMGB2	KIF23	0.608734	2.60557e-32
HMGB2	KIAA0101	0.612081	9.6629e-33
HMGB2	LMNB1	0.759519	1.54925e-58
HMGB2	KPNA2	0.594732	1.45938e-30
HMGB2	MELK	0.647357	1.29525e-37
HMGB2	MASTL	0.516283	3.53108e-22
HMGB2	NCAPD2	0.609064	2.36395e-32
HMGB2	MSH6	0.533521	7.76714e-24
HMGB2	POLA2	0.635282	7.10632e-36
HMGB2	PKMYT1	0.409171	9.69591e-14
HMGB2	RACGAP1	0.622838	3.67183e-34
HMGB2	PRIM1	0.573786	4.21808e-28
HMGB2	TARDBP	0.52225	9.65676e-23
HMGB2	RRM2	0.596591	8.64874e-31
HMGB2	TOPBP1	0.647562	1.20851e-37
HMGB2	TMEM106C	0.569833	1.17508e-27
HMGB2	UBE2C	0.638744	2.29556e-36
HMGB2	TRA2B	0.607715	3.51594e-32
HMGB2	WHSC1	0.640341	1.35663e-36
PARP1	IPO9	0.718244	1.18673e-49
PCNA	KIAA0101	0.693353	5.00554e-45
RAD51	KIAA0101	0.51542	4.25057e-22
POLD1	MCM7	0.483668	2.74192e-19
RAD51	MELK	0.45048	1.19759e-16
TFDP1	RRM2	0.471233	2.89089e-18
CCNA2	AURKB	0.585198	2.02481e-29
CDK1	AURKB	0.607421	3.83319e-32
GSK3B	ATP13A3	0.59164	3.45761e-30
CDK1	CBX2	0.314731	1.93884e-08
CDK1	CCNE2	0.602998	1.38863e-31
RAD51	CCNF	0.314616	1.9634e-08
PTPN11	CDC27	0.666071	1.80192e-40
CDK1	CHEK1	0.665265	2.41529e-40
CDK1	CEP55	0.739296	5.67269e-54
CDK1	DEPDC1B	0.568147	1.811e-27
CDK1	CLSPN	0.674782	7.14854e-42
CDK1	E2F7	0.647047	1.43875e-37
CDK1	DNAJC9	0.586814	1.30449e-29
CDK1	HDGF	0.369622	2.6248e-11
CDK1	EFTUD2	0.391554	1.2896e-12
CDK1	KIF23	0.727132	1.99391e-51
CDK1	HNRNPA2B1	0.354551	1.83183e-10
CDK1	MCM7	0.432764	2.36752e-15
CDK1	KPNA2	0.668936	6.30999e-41
CDK1	RANBP1	0.381678	5.15016e-12
CDK1	RACGAP1	0.709896	4.78625e-48
CDK1	TK1	0.355198	1.68869e-10
CDK1	RCC1	0.259786	4.27566e-06
CDK1	TUBB	0.463233	1.25181e-17
CDK1	TOP2A	0.750974	1.48604e-56
CDK1	XRCC3	0.211646	0.000196613
CDK1	UBE2C	0.74115	2.25531e-54
CDK1	ZNF367	0.487611	1.27296e-19
RAD51	KIF14	0.37493	1.29204e-11
HSPA8	CAPRIN1	0.535743	4.67294e-24
HSPA8	CKAP5	0.610796	1.41605e-32
MAPK8	HIVEP1	0.488463	1.07723e-19
HIF1A	EIF2S1	0.600284	3.02857e-31
HSPA8	EIF2S1	0.4381	9.81444e-16
PPARG	EIF2S1	-0.0447871	0.435772
ATM	REV3L	0.588809	7.55431e-30
ATM	CUL5	0.651007	3.72396e-38
EP300	ERBB2IP	0.572193	6.38439e-28
EP300	GOLIM4	0.3549	1.75314e-10
EP300	FAM58A	0.278599	7.66243e-07
EP300	INO80D	0.677322	2.73152e-42
EP300	HIPK1	0.59862	4.86801e-31
EP300	KLHDC10	0.631388	2.4895e-35
EP300	KIAA1109	0.656737	5.08242e-39
EP300	KLHL24	0.461669	1.65972e-17
EP300	KLHL20	0.438016	9.95308e-16
EP300	LMAN2	0.407038	1.33738e-13
EP300	N4BP2	0.519628	1.71241e-22
EP300	NF1	0.656691	5.16501e-39
EP300	NCOA2	0.630488	3.31836e-35
EP300	PTGES2	0.189515	0.000879926
EP300	PBRM1	0.549348	1.91578e-25
EP300	ROCK2	0.533382	8.01755e-24
EP300	RALGAPB	0.632866	1.5504e-35
EP300	SEC23IP	0.681771	4.94624e-43
EP300	RREB1	0.467757	5.49156e-18
EP300	SPEN	0.626082	1.33566e-34
EP300	SON	0.666546	1.51565e-40
EP300	STAG1	0.611295	1.22105e-32
EP300	SRRM2	0.530374	1.58501e-23
EP300	TMF1	0.528214	2.57463e-23
EP300	UBR1	0.665738	2.03444e-40
EP300	TRRAP	0.636597	4.63482e-36
EP300	ZC3H11A	0.546345	3.92646e-25
EP300	UBXN4	0.560701	1.18904e-26
EP300	ZNF426	0.5143	5.40358e-22
NR3C1	DIAPH1	0.429584	3.97254e-15
PDPK1	MTF1	0.477422	9.05976e-19
TAF1	ATP6V0E1	0.257661	5.15008e-06
SP1	PHF8	0.447413	2.03296e-16
EPS8	ATP8B1	0.559505	1.60154e-26
EPS8	FAM13A	0.466276	7.20061e-18
EPS8	HEPHL1	-0.282788	5.13312e-07
PDPK1	ATRX	0.521055	1.25438e-22
STAT3	JAK1	0.625925	1.40332e-34
SP1	ATXN7L3B	0.420581	1.66973e-14
GSK3B	CCNI	0.459266	2.55276e-17
CDK1	CDC6	0.654116	1.27077e-38
EEF1A1	CDC6	-0.217609	0.000127735
HELLS	CDC6	0.62197	4.8044e-34
E2F1	CHAF1A	0.641773	8.44125e-37
HMGB2	CHAF1A	0.580668	6.85535e-29
CCNA2	CDCA7	0.377707	8.87179e-12
CCNA2	CDCA4	0.563665	5.65317e-27
CCNA2	CHEK1	0.640863	1.14155e-36
CCNA2	CEP55	0.739544	5.01814e-54
CCNA2	CYP20A1	0.15888	0.0054189
CCNA2	CIT	0.654588	1.0782e-38
CCNA2	DNMT1	0.540396	1.59306e-24
CCNA2	DEPDC1	0.734638	5.56343e-53
CCNA2	E2F1	0.453415	7.18185e-17
CCNA2	DSC2	0.322027	8.6703e-09
CCNA2	MCM10	0.584291	2.58887e-29
CCNA2	MASTL	0.623854	2.6787e-34
CCNA2	MTHFD1	0.607662	3.57164e-32
CCNA2	MCM7	0.4258	7.30116e-15
CCNA2	PAICS	0.563571	5.78894e-27
CCNA2	NCAPD2	0.608372	2.8987e-32
CCNA2	RAN	0.590023	5.40799e-30
CCNA2	RACGAP1	0.6957	1.92123e-45
CCNA2	SHCBP1	0.565896	3.21538e-27
CCNA2	RFC2	0.503629	5.08364e-21
CCNA2	UCK2	0.416532	3.14094e-14
CCNA2	TACC3	0.520941	1.28604e-22
CCNA2	ZNF367	0.441026	6.01622e-16
CDK1	CCNE1	0.341678	8.89629e-10
TOP2A	CCNE1	0.426735	6.28578e-15
E2F1	DNMT1	0.653193	1.7508e-38
LMNB1	DNMT1	0.685592	1.11278e-43
MTOR	DNMT1	0.489789	8.29704e-20
HELLS	ESPL1	0.516004	3.75006e-22
TCF3	PTBP1	0.674619	7.6009e-42
FAS	B2M	0.470335	3.41443e-18
SOD2	B2M	0.542009	1.09277e-24
SOD2	SAMD9L	0.443252	4.13233e-16
STAT3	SAMD9L	0.531863	1.13196e-23
SOD2	SOCS1	0.172277	0.0025367
PDGFRB	COL3A1	0.776004	1.32511e-62
PDGFRA	COL3A1	0.453767	6.75169e-17
PDGFRB	COL5A2	0.850579	1.41544e-86
PDGFRB	FBN1	0.836778	3.00743e-81
PDGFRB	LOX	0.671149	2.78315e-41
PDGFRB	SERPINH1	0.694028	3.80354e-45
PDGFRB	SNAI1	0.214769	0.000157101
PDGFRB	SLC2A14	0.29016	2.49581e-07
PDGFRB	TRAM2	0.642922	5.75887e-37
PDGFRB	SPARC	0.862441	1.32868e-91
STAT3	CAPZA2	0.345217	5.80209e-10
PDPK1	LIN52	0.0707129	0.218166
MAPK14	MEF2A	0.508268	1.9369e-21
MAPK14	MAPK1	0.471939	2.53569e-18
MAPK14	MUT	0.495959	2.42686e-20
PTPN11	NEK7	0.485463	1.93597e-19
CTGF	CDH2	0.327795	4.51841e-09
IGF1	BAG2	0.307262	4.32291e-08
FEN1	BRIP1	0.639056	2.07188e-36
RAD51	BRIP1	0.462276	1.48782e-17
BAX	DDX6	0.269957	1.71527e-06
PTPN11	CELF1	0.564513	4.56467e-27
MTOR	SBNO1	0.539025	2.19143e-24
MTOR	NR2C2	0.671902	2.10327e-41
BCL2	ENTPD1	0.334458	2.0925e-09
BCL2	PPP1R12B	0.0582544	0.310558
BCL2	MAP3K3	0.263442	3.09235e-06
BCL2	RUNX1T1	0.239401	2.38531e-05
BCL2	REEP1	0.0552509	0.336206
BCL2	TCF4	0.379033	7.40473e-12
BCL2	SYNM	0.253428	7.42495e-06
BCL2	TMEM100	0.134093	0.0191389
SIRT1	KLHL8	0.429967	3.7333e-15
IL6	DUSP1	0.266785	2.28983e-06
MYC	HBEGF	0.387266	2.36605e-12
SNCG	G3BP1	-0.0917622	0.109742
MAPK8	DHX8	0.490291	7.51466e-20
H2AFX	BIRC5	0.511864	9.07622e-22
HMGB2	BIRC5	0.56036	1.29449e-26
LMNB1	BIRC5	0.636866	4.24545e-36
TOP2A	BIRC5	0.701869	1.48284e-46
TFDP1	FANCC	0.415138	3.89633e-14
H2AFX	TACC3	0.509177	1.60053e-21
POLD1	MCM5	0.510684	1.16501e-21
TOP2A	XRCC2	0.646006	2.04571e-37
TOP2A	TUBB	0.578506	1.21891e-28
TOP2A	ZNF367	0.512962	7.18702e-22
IGF1	FGF14	0.108011	0.0595504
PPM1D	DHX40	0.461219	1.79954e-17
SP1	NUFIP2	0.470576	3.26553e-18
TAF1	PTDSS2	0.153304	0.00731353
BRCA2	CENPF	0.552369	9.2391e-26
BRCA2	KLHL23	0.350021	3.22061e-10
BRCA2	CLSPN	0.495051	2.91301e-20
BRCA2	LMNB1	0.550884	1.32343e-25
BRCA2	LIMS1	0.240102	2.25386e-05
BRCA2	PRR11	0.551101	1.25585e-25
BRCA2	NAA50	0.402948	2.46152e-13
BRCA2	RNF6	0.484098	2.52301e-19
BRCA2	RAD21	0.395011	7.85406e-13
BRCA2	TOPBP1	0.55627	3.56321e-26
BRCA2	SEC23B	0.431282	3.01557e-15
BRCA2	YME1L1	0.477652	8.67254e-19
HMGB2	CBX1	0.610523	1.5354e-32
TOP2A	CBX1	0.646356	1.81795e-37
LMNB1	FANCI	0.679049	1.41201e-42
POLD1	NCAPG	0.380243	6.27394e-12
PCNA	POLA1	0.650142	5.01208e-38
PCNA	TUBB	0.534259	6.56423e-24
PCNA	TUBA1B	0.550317	1.51742e-25
PCNA	UBE2C	0.701315	1.87161e-46
PCNA	TYMS	0.702624	1.07911e-46
CLOCK	BRD4	0.427209	5.82552e-15
RAD51	ESCO2	0.275236	1.05198e-06
CCNA2	CBX3	0.553381	7.22396e-26
ERCC4	MIER1	0.387909	2.16137e-12
ERCC4	MAPK8	0.392647	1.10311e-12
ERCC4	NHLRC2	0.374332	1.4004e-11
ERCC4	MKL2	0.638694	2.33333e-36
ERCC4	PPTC7	0.276713	9.15745e-07
ERCC4	PPP2R5E	0.39544	7.38294e-13
ERCC4	SMG1	0.37563	1.17572e-11
ERCC4	ROCK1	0.435002	1.63962e-15
ERCC4	UBXN7	0.315968	1.69412e-08
TCF3	REXO1	0.647338	1.30382e-37
EEF1A1	BTF3	0.514935	4.71696e-22
EEF2	BTF3	0.516688	3.23677e-22
EEF1A1	EIF3L	0.455085	5.35602e-17
EEF1A1	EEF2	0.570766	9.2378e-28
EEF1A1	GNB2L1	0.58405	2.76337e-29
EEF1A1	EIF4B	0.639408	1.84533e-36
EEF1A1	NACA	0.283061	4.99963e-07
EEF1A1	IMPDH2	0.387392	2.32438e-12
EEF1A1	RPL15	0.365984	4.23445e-11
EEF1A1	RPL14	0.354151	1.92611e-10
EEF1A1	RPL18A	0.380028	6.46186e-12
EEF1A1	RPL17	0.33963	1.13646e-09
EEF1A1	RPL27A	0.399126	4.32039e-13
EEF1A1	RPL26	0.337647	1.43791e-09
EEF1A1	RPL31	0.326391	5.30186e-09
EEF1A1	RPL29	0.186531	0.00106406
EEF1A1	RPL37A	0.461998	1.56419e-17
EEF1A1	RPL36	0.458764	2.79187e-17
EEF1A1	RPL4	0.608366	2.90388e-32
EEF1A1	RPL3	0.614295	4.98003e-33
EEF1A1	RPL7A	0.286558	3.55924e-07
EEF1A1	RPL5	0.458705	2.82163e-17
EEF1A1	RPLP0	0.453976	6.50875e-17
EEF1A1	RPL7	0.0364226	0.526281
EEF1A1	RPS10	0.255811	6.04757e-06
EEF1A1	RPLP1	0.461425	1.73414e-17
EEF1A1	RPS14	0.547917	2.69883e-25
EEF1A1	RPS12	0.61762	1.82238e-33
EEF1A1	RPS23	0.586155	1.56097e-29
EEF1A1	RPS17	0.508896	1.69796e-21
EEF1A1	RPS27A	0.286092	3.72502e-07
EEF1A1	RPS24	0.484824	2.19196e-19
EEF1A1	RPS2	0.550542	1.43704e-25
EEF1A1	RPS29	0.271458	1.49424e-06
EEF1A1	RPS3	0.428141	5.01445e-15
EEF1A1	RPS3A	0.163771	0.00413372
EEF1A1	STIL	-0.209047	0.000236395
EEF1A1	RPS8	0.543177	8.30496e-25
EEF2	EIF4B	0.716242	2.91572e-49
EEF1A1	TPT1	0.411259	7.06231e-14
EEF2	RPL18A	0.540944	1.40196e-24
EEF2	GNB2L1	0.76277	2.59635e-59
EEF2	RPL3	0.66761	1.02684e-40
EEF2	RPL36	0.671811	2.17512e-41
EEF2	RPL5	0.439053	8.37321e-16
EEF2	RPL4	0.60877	2.57796e-32
EEF2	RPS12	0.589621	6.04164e-30
EEF2	RPL7A	0.463044	1.29541e-17
EEF2	RPS3A	0.0583313	0.309918
EEF2	RPS15	0.561133	1.06741e-26
EEF2	RPS3	0.613586	6.16044e-33
FOS	JUN	0.529542	1.91124e-23
PPARG	GTF2IRD2	0.35294	2.24122e-10
SSTR3	BTN2A2	-0.045368	0.429836
TFDP1	CENPK	0.576246	2.2143e-28
TFDP1	KIF11	0.565917	3.1977e-27
UCP2	DUSP7	-0.419119	2.09956e-14
SP1	PLEKHO1	-0.0987828	0.0850155
HSPA8	IGF2R	0.349935	3.25496e-10
HSPA8	IARS	0.528333	2.50678e-23
HSPA8	KIF2A	0.494466	3.27511e-20
HSPA8	KATNAL1	0.0385981	0.501858
HSPA8	NEK8	0.174493	0.00222548
HSPA8	MMGT1	0.339249	1.1891e-09
HSPA8	PAFAH1B2	0.559165	1.74273e-26
HSPA8	NR2F6	0.249308	1.05366e-05
HSPA8	PRPF4	0.445493	2.82337e-16
HSPA8	PELO	0.297792	1.15749e-07
HSPA8	RAN	0.527175	3.24786e-23
HSPA8	PSMD2	0.446412	2.41312e-16
HSPA8	SACS	0.0930603	0.104787
HSPA8	RNF19B	0.307136	4.381e-08
HSPA8	SEC23B	0.508113	2.00115e-21
HSPA8	SAMHD1	0.319323	1.1713e-08
HSPA8	SGTB	0.136603	0.0169834
HSPA8	SERF2	0.327518	4.66388e-09
HSPA8	SLC31A1	0.429019	4.35254e-15
HSPA8	SLC25A5	0.54366	7.41246e-25
HSPA8	SMCR8	0.183534	0.00128405
HSPA8	SLC39A14	0.126903	0.0266822
HSPA8	SURF4	0.480701	4.85173e-19
HSPA8	SSRP1	0.449395	1.44494e-16
HSPA8	TRAK1	0.216786	0.000135667
HSPA8	TAF13	0.256523	5.68619e-06
HSPA8	ZC3HAV1	0.419741	1.90475e-14
HSPA8	TRIP12	0.438317	9.46605e-16
HSPA8	ZNF446	0.0949256	0.0979781
HSPA8	ZNF224	0.219449	0.000111556
SOD2	PLEKHO2	0.399344	4.18456e-13
TFDP1	DBF4	0.417131	2.86226e-14
TFDP1	XPO1	0.499695	1.13891e-20
RAD51	CDT1	0.118829	0.0380705
FEN1	CENPA	0.469379	4.07425e-18
CCNA2	C16orf45	0.0134935	0.814444
TOP2A	SGOL1	0.717649	1.55151e-49
ERBB2	ERBB3	0.494781	3.07461e-20
ERBB2	SEMA5A	0.374287	1.40899e-11
ERBB2	KIAA1244	0.492026	5.32906e-20
ERBB2	SH3TC2	0.342673	7.89295e-10
IGF1	CCR4	0.228827	5.49468e-05
PDGFRB	COL10A1	0.752855	5.53005e-57
LMNB1	HNRNPU	0.519885	1.61932e-22
LMNB1	KIF20A	0.791742	7.96089e-67
RAD51	KIF20A	0.361431	7.64059e-11
RAD51	NUF2	0.388701	1.93314e-12
SP1	C20orf27	-0.264955	2.70063e-06
IGF1	CD93	0.289715	2.60849e-07
IGF1	CD40LG	0.0419887	0.465016
SSTR3	EBI3	0.254824	6.58588e-06
PDGFRA	LAX1	0.205525	0.000302378
MAPK8	C5orf22	0.4574	3.55797e-17
RAD51	MCM4	0.46703	6.27324e-18
FOXO3	LATS1	0.0269646	0.639021
FOXO3	MYO9A	-0.176428	0.00198262
FOXO3	MEF2A	-0.000168152	0.997667
FOXO3	PIK3C2A	-0.134525	0.0187519
HBP1	HIPK3	0.574806	3.23118e-28
HBP1	LEPROT	0.540489	1.55888e-24
HBP1	JMY	0.658419	2.80867e-39
HBP1	PIK3CA	0.697658	8.58252e-46
HBP1	MRPL52	0.226218	6.71124e-05
HBP1	RNF111	0.599623	3.65807e-31
HBP1	REST	0.634012	1.07177e-35
HBP1	SERINC1	0.597305	7.06822e-31
HBP1	ROMO1	0.0922802	0.107743
HBP1	ZNF800	0.631542	2.36995e-35
MYC	CCDC30	-0.24173	1.97455e-05
PPARG	HOXB3	0.372807	1.71823e-11
MAPK8	C8orf37	0.229579	5.18474e-05
RAD51	POC1A	0.357092	1.32955e-10
PPARG	CAB39L	0.651112	3.59185e-38
HIC1	HAND2	0.565214	3.82197e-27
PDGFRB	COL4A2	0.702799	1.00236e-46
E2F1	CAMK2N2	0.318444	1.2908e-08
HSPA9	PURA	0.573632	4.39073e-28
HBP1	DNAJB9	0.418003	2.49899e-14
SSTR3	GIMAP6	0.066794	0.244823
HIC1	CERCAM	0.402575	2.60115e-13
CDK1	CBX7	-0.212424	0.000185978
PPM1D	CCDC117	0.404862	1.85197e-13
PDGFRA	CSDC2	-0.0195968	0.733201
IL6	CCL2	0.421632	1.41509e-14
MXI1	EIF4A2	0.283494	4.79516e-07
IGF1	CCR2	0.237187	2.84963e-05
TAF1	CINP	0.256403	5.74553e-06
STAT3	CD47	0.482037	3.75522e-19
HELLS	HNRNPA2B1	0.448477	1.69289e-16
HELLS	LMNB1	0.675889	4.70593e-42
HELLS	KPNB1	0.530471	1.55041e-23
HELLS	NCAPD2	0.59808	5.67477e-31
HELLS	MCM7	0.529408	1.96959e-23
HELLS	TYMS	0.63094	2.87239e-35
HELLS	PCNA	0.703143	8.6651e-47
HELLS	WDR62	0.302715	6.96702e-08
HELLS	UHRF1	0.311154	2.85449e-08
HELLS	XRCC2	0.543131	8.39549e-25
PTPN11	FAM98B	0.425301	7.90655e-15
TFDP1	S100PBP	0.473087	2.0473e-18
CDK1	CDCA2	0.622445	4.14738e-34
TOP2A	CDCA2	0.670201	3.95504e-41
POLD1	CDK4	0.334851	1.99845e-09
POLD1	RRM2	0.475263	1.36169e-18
POLD1	PRIM1	0.318937	1.22229e-08
POLD1	TUBA1B	0.448078	1.81319e-16
POLD1	TACC3	0.553074	7.78364e-26
NFKB1	STAT3	0.618084	1.58238e-33
NFKB1	NOTCH2	0.479676	5.90206e-19
NFKB1	TAF13	0.130597	0.0225376
STAT3	MCL1	0.463749	1.14031e-17
NFKB1	NAMPT	0.367705	3.37992e-11
PCMT1	TBPL1	0.531923	1.11662e-23
PCMT1	TRAK1	0.15024	0.00858924
CEBPA	ERBB2	0.127199	0.0263278
CEBPB	ZFP14	-0.312374	2.50305e-08
CEBPB	YTHDC1	-0.141957	0.0130803
CEBPB	ZNF445	-0.130481	0.0226586
RAD51	GEN1	0.414982	3.99137e-14
HMGB2	CENPH	0.351844	2.5691e-10
SOD2	CERKL	0.1619	0.00458863
TOP1	CHM	0.477395	9.1063e-19
NR3C1	KCNC4	0.276485	9.35624e-07
CISD2	SLBP	0.382549	4.56678e-12
SP1	CLINT1	0.5786	1.18894e-28
MAPK8	FAM195A	-0.192407	0.000729989
PCNA	EIF4A3	0.52316	7.90615e-23
GSK3B	COPB2	0.72681	2.31869e-51
IGF1	F2RL2	0.145312	0.0110583
PDGFRA	F2RL2	0.25815	4.9348e-06
TFDP1	RNF138	0.496931	1.9951e-20
COQ7	SIRPB2	-0.264761	2.74801e-06
NCOR2	CTDSP2	0.51447	5.21052e-22
PIK3CA	CTDSP2	0.345729	5.45185e-10
STK11	RAB11B	0.482355	3.53194e-19
CREBBP	SRRM2	0.708139	1.02499e-47
CREBBP	GPATCH8	0.75012	2.32122e-56
CREBBP	VPS13D	0.650175	4.95587e-38
PDGFB	TIMP2	0.342332	8.22417e-10
PDGFB	SEMA7A	0.264465	2.82188e-06
MAPK9	FAF2	0.638789	2.26161e-36
NCOR2	RBMS2	0.269949	1.71657e-06
IL6	CXCL2	0.478022	8.08495e-19
SP1	SOS1	0.456814	3.9474e-17
PCMT1	DNAJA1	0.565934	3.18454e-27
RAD51	OIP5	0.421335	1.48293e-14
HSPA8	HNRNPM	0.443967	3.6609e-16
LMNB1	DSCC1	0.570195	1.07034e-27
SP1	DRAP1	-0.0549416	0.338923
PLAU	ELL2	0.443532	3.94102e-16
ELN	GLI2	0.467381	5.88317e-18
PLAU	PRNP	0.653498	1.57506e-38
ELN	NPR1	0.224207	7.8172e-05
ELN	MFRP	0.253168	7.59259e-06
TOP2B	TMED4	0.55132	1.19103e-25
ERCC8	MATR3	0.373493	1.56742e-11
NFE2L1	OSMR	0.368202	3.16572e-11
PDGFB	F2RL3	0.261287	3.74541e-06
SOD2	IER3	0.532543	9.70283e-24
MAPK9	KIAA1191	0.609745	1.93361e-32
HELLS	FANCD2	0.555696	4.10287e-26
JUN	SOCS3	0.532703	9.35573e-24
JUN	KLF9	0.204335	0.00032831
FOXM1	ZWINT	0.556028	3.78098e-26
SOD2	LYN	0.491867	5.4993e-20
IGF1	FXYD6	0.355989	1.52844e-10
PDGFRA	FXYD6	0.341112	9.52048e-10
SP1	SLC38A1	0.426504	6.52306e-15
NGFR	OLFML2A	0.227331	6.16414e-05
NGFR	NTN1	0.360858	8.22521e-11
NGFR	ZCCHC24	0.246669	1.31424e-05
NGFR	PIP4K2A	0.0220954	0.700724
PDPK1	GCC2	0.458831	2.75863e-17
NR3C1	GNL3	-0.298343	1.09411e-07
TAF1	GTF3C6	0.407228	1.29974e-13
SIN3A	TTC37	0.621865	4.96268e-34
PARP1	PRIM1	0.370988	2.18981e-11
PARP1	SNAP47	0.504892	3.91497e-21
HSPA9	HSPA4	0.799066	6.45217e-69
LMNB1	ILF2	0.536399	4.01916e-24
TCF3	ILF3	0.600985	2.47746e-31
PDPK1	INTS2	0.52502	5.24249e-23
RAD51	KIAA1210	-0.17486	0.0021774
MTOR	MFN2	0.694646	2.95654e-45
NCOR1	PRPF8	0.74445	4.28314e-55
NCOR1	POLR2A	0.526618	3.67705e-23
PPP1CA	USP12	0.179528	0.00164353
PPP1CA	VPS13C	0.116664	0.0417461
POLA1	MORC4	0.379156	7.2812e-12
PIN1	RREB1	0.173388	0.00237594
PIN1	STK11	0.30065	8.63e-08
MT1E	MT2A	0.804977	1.1426e-70
NBN	UBE2W	0.609853	1.87267e-32
TAF1	NIPBL	0.440109	7.01657e-16
TOP2A	NUP62	0.448774	1.60842e-16
SOD2	PNRC1	0.462629	1.39622e-17
TERF1	PEX2	0.525996	4.22184e-23
PRKCD	SEMA3F	0.530223	1.63963e-23
PRKCD	TRAK1	0.461798	1.62159e-17
PRKCD	SLC16A1	-0.223405	8.3044e-05
SERPINE1	SNAI1	0.189022	0.000908193
SERPINE1	VIM	0.572582	5.77164e-28
SERPINE1	SOCS3	0.543757	7.24566e-25
SP1	R3HDM2	0.646196	1.91859e-37
SOD2	RAB32	0.2059	0.000294612
RPA1	SMC1A	0.586634	1.37006e-29
SUN1	TET3	0.557443	2.66908e-26
TOP1	MIB1	0.529215	2.05719e-23
CLOCK	BMP2K	0.510793	1.13869e-21
NR3C1	BMP2K	0.530162	1.6623e-23
HIC1	CCND2	0.285698	3.87134e-07
SOD2	CCND2	0.348981	3.66161e-10
CTGF	CFL2	0.521587	1.11667e-22
IGF1	CFL2	0.287675	3.18987e-07
NR3C1	CFL2	0.513017	7.10472e-22
SOD2	CFL2	0.334098	2.18218e-09
SOD2	HLA-DRB5	0.25556	6.18067e-06
HSPA8	DDX21	0.508677	1.77764e-21
SIRT1	DDX21	0.521348	1.1766e-22
TOP1	G2E3	0.601788	1.96732e-31
PDPK1	OTUD4	0.3001	9.13441e-08
HIF1A	GTF2H3	0.367673	3.39391e-11
HSPA8	GTF2H3	0.295378	1.47947e-07
PDPK1	GTF2H3	0.218041	0.000123755
ABL1	AKAP13	0.250121	9.83809e-06
ABL1	CAMK2A	-0.0699122	0.223437
ABL1	CCDC50	0.39187	1.23271e-12
ABL1	ERC1	0.36919	2.77911e-11
ABL1	FAM168A	0.330902	3.16275e-09
ABL1	FAM83H	0.207244	0.000268285
ABL1	FBXW2	0.440688	6.36709e-16
ABL1	FLNA	0.450487	1.19606e-16
ABL1	FNBP1	0.483781	2.68246e-19
ABL1	GATA6	0.236385	3.03814e-05
ABL1	NACC2	0.407818	1.18925e-13
ABL1	NFIX	0.448352	1.72971e-16
ABL1	TRIM44	0.393864	9.26466e-13
NFE2L1	ERC1	0.478517	7.35968e-19
IL6	FLNA	0.388486	1.99266e-12
MYC	FLNA	0.373284	1.61201e-11
PPARG	FLNA	-0.493105	4.29858e-20
IGF1	FNBP1	0.378706	7.74346e-12
NGFR	GATA6	0.250736	9.3394e-06
SOD2	NACC2	0.263299	3.13227e-06
NGFR	NFIX	0.161453	0.00470379
FGFR1	AKT3	0.409001	9.94934e-14
PPARG	DEGS1	-0.378627	7.82731e-12
SOD2	DNAJB5	0.351961	2.53208e-10
STAT3	GNB4	0.473641	1.84582e-18
HIF1A	BRMS1L	0.433096	2.24232e-15
SOD2	GFPT2	0.391358	1.32602e-12
MAPK8	KIF1B	0.493242	4.18324e-20
MAPK8	HECTD1	0.52699	3.38464e-23
SIN3A	HECTD1	0.708443	8.99134e-48
PIK3CA	HIPK3	0.611609	1.11203e-32
PTPN11	HIPK3	0.491513	5.89973e-20
SIRT1	REST	0.573701	4.31294e-28
SP1	REST	0.497442	1.79953e-20
PPARG	ACER2	0.729469	6.62595e-52
E2F1	C9orf40	0.309721	3.32821e-08
CLOCK	ACAP2	0.470806	3.12927e-18
PDPK1	ACAP2	0.452441	8.51439e-17
CLOCK	AKAP11	0.500166	1.03457e-20
CREB1	AKAP11	0.5706	9.64281e-28
PDPK1	AKAP11	0.56002	1.40905e-26
CLOCK	ANKIB1	0.620297	8.04235e-34
PDPK1	ANKIB1	0.486393	1.61505e-19
PIK3CA	ANKIB1	0.675883	4.71588e-42
CLOCK	ANKRD13C	0.594881	1.39933e-30
GSK3B	ASH1L	0.649571	6.09458e-38
MAPK8	ASH1L	0.459559	2.42278e-17
PTPN11	ASH1L	0.425866	7.22412e-15
SP1	ASH1L	0.512107	8.61992e-22
CLOCK	ATP6V1A	0.468047	5.20602e-18
GPX1	B4GALT7	0.416665	3.07701e-14
GSK3B	BAZ2A	0.468351	4.92325e-18
CLOCK	BBX	0.546796	3.52691e-25
CREB1	BBX	0.634551	9.00425e-36
HIF1A	BBX	0.362708	6.48152e-11
PDPK1	BBX	0.369061	2.82692e-11
STAT3	BBX	0.424861	8.48161e-15
SIRT1	BPTF	0.59248	2.73784e-30
CLOCK	C2orf69	0.345546	5.57517e-10
CREB1	C2orf69	0.327427	4.71223e-09
CLOCK	CCDC132	0.628439	6.35992e-35
HBP1	CCDC132	0.72066	3.97028e-50
PDPK1	CCDC132	0.456555	4.13227e-17
CLOCK	CCDC47	0.474283	1.63682e-18
CLOCK	CDC73	0.635695	6.21449e-36
CLOCK	CEP97	0.506783	2.6421e-21
CREB1	CEP97	0.532955	8.83551e-24
PDPK1	CEP97	0.40069	3.43485e-13
PPM1D	CEP97	0.49704	1.95172e-20
CLOCK	COX6B1	0.335576	1.83543e-09
CLOCK	CREB1	0.592985	2.37827e-30
CLOCK	DDI2	0.384032	3.71807e-12
CLOCK	DDX21	0.358698	1.08412e-10
CLOCK	DDX3X	0.385763	2.92101e-12
CLOCK	DHX33	0.431631	2.84876e-15
CLOCK	EEA1	0.436541	1.27147e-15
CLOCK	ERCC4	0.380808	5.80614e-12
CLOCK	ETV3	0.358491	1.11307e-10
CLOCK	FAM195A	-0.13331	0.0198584
CLOCK	FAM63B	0.262601	3.33314e-06
CLOCK	FNIP2	0.333763	2.26919e-09
CLOCK	FRRS1	0.265847	2.49222e-06
CLOCK	GOLGA4	0.497277	1.86031e-20
CLOCK	GPATCH8	0.599059	4.29535e-31
CLOCK	GSTCD	0.511152	1.05541e-21
CLOCK	GTF2H3	0.290405	2.43584e-07
CLOCK	HIP1	0.396397	6.42831e-13
CLOCK	HMGXB4	0.473875	1.76683e-18
CLOCK	HNRNPR	0.531741	1.16368e-23
CLOCK	HOMER1	0.467044	6.25791e-18
CLOCK	IPP	0.493597	3.89676e-20
CLOCK	KIAA1715	0.523877	6.74961e-23
CLOCK	KLHL20	0.479748	5.82126e-19
CLOCK	KLHL28	0.505853	3.20669e-21
CLOCK	LEPROT	0.483609	2.77323e-19
CLOCK	LMBRD2	0.512912	7.26495e-22
CLOCK	LMTK2	0.494299	3.38649e-20
CLOCK	LRRC40	0.530961	1.38835e-23
CLOCK	LYSMD3	0.583558	3.15553e-29
CLOCK	MAP3K2	0.626555	1.15143e-34
CLOCK	MAPK8	0.499188	1.26272e-20
CLOCK	MBD3	-0.0980807	0.0872663
CLOCK	MEF2A	0.553681	6.71456e-26
CLOCK	MFN1	0.628489	6.25909e-35
CLOCK	MLXIP	0.243028	1.77563e-05
CLOCK	MPP5	0.516775	3.17629e-22
CLOCK	MTF1	0.616148	2.84869e-33
CLOCK	NPAT	0.561702	9.25777e-27
CLOCK	NR2C2	0.512944	7.21463e-22
CLOCK	NUP98	0.55132	1.19118e-25
CLOCK	OTUD4	0.558022	2.3131e-26
CLOCK	P2RY1	0.0639618	0.265451
CLOCK	PANK3	0.573548	4.48851e-28
CLOCK	PARK7	0.237199	2.84692e-05
CLOCK	PDPK1	0.472486	2.28998e-18
CLOCK	PI4K2B	0.648693	8.22461e-38
CLOCK	PIK3CA	0.682556	3.64831e-43
CLOCK	POLR3A	0.296519	1.31787e-07
CLOCK	PPAN	0.0279884	0.62634
CLOCK	PPM1D	0.325709	5.7286e-09
CLOCK	PPTC7	0.308152	3.93351e-08
CLOCK	PTAR1	0.512198	8.45538e-22
CLOCK	PXK	0.489666	8.50058e-20
CLOCK	RAB3GAP1	0.507966	2.06343e-21
CLOCK	RASA1	0.512131	8.57672e-22
CLOCK	RASA2	0.603572	1.17625e-31
CLOCK	RASAL2	0.4815	4.16304e-19
CLOCK	RBBP4	0.479245	6.40817e-19
CLOCK	RBL1	0.518713	2.08894e-22
CLOCK	RBM41	0.553208	7.53362e-26
CLOCK	RCOR1	0.498511	1.44911e-20
CLOCK	REEP3	0.508972	1.6711e-21
CLOCK	REST	0.688111	4.11004e-44
CLOCK	REV3L	0.533003	8.73828e-24
CLOCK	RFXANK	0.189603	0.00087497
CLOCK	RLF	0.475725	1.24819e-18
CLOCK	RLIM	0.54529	5.04352e-25
CLOCK	RPL14	0.298414	1.08615e-07
CLOCK	RPL24	-0.241501	2.01174e-05
CLOCK	RPL30	0.160067	0.00507777
CLOCK	RPS6KA5	0.375288	1.23122e-11
CLOCK	RSF1	0.489885	8.14176e-20
CLOCK	SAMD8	0.508996	1.66268e-21
CLOCK	SBNO1	0.514011	5.74724e-22
CLOCK	SECISBP2L	0.589615	6.05198e-30
CLOCK	SENP1	0.536464	3.95951e-24
CLOCK	SERF2	0.410495	7.93288e-14
CLOCK	SKIL	0.422852	1.16693e-14
CLOCK	SLAIN2	0.707083	1.61582e-47
CLOCK	SLC25A46	0.518141	2.36483e-22
CLOCK	SLC38A7	0.111493	0.0517493
CLOCK	SMARCAD1	0.700362	2.78986e-46
CLOCK	SOCS7	0.321652	9.0407e-09
CLOCK	SPTLC2	0.492986	4.40256e-20
CLOCK	STAG1	0.590561	4.66173e-30
CLOCK	STRN3	0.604265	9.62347e-32
CLOCK	SYNC	0.211071	0.000204841
CLOCK	SYNE2	0.417504	2.70096e-14
CLOCK	SYNJ2	0.395102	7.7516e-13
CLOCK	TMOD3	0.560057	1.39594e-26
CLOCK	TTC26	0.333174	2.43052e-09
CLOCK	UGCG	0.415434	3.72263e-14
CLOCK	USP16	0.568605	1.6107e-27
CLOCK	USP32	0.543433	7.82028e-25
CLOCK	USP37	0.477484	8.9542e-19
CLOCK	VPS13C	0.466639	6.73852e-18
CLOCK	WAC	0.602221	1.73723e-31
CLOCK	WIPF2	0.315104	1.86171e-08
CLOCK	WNK1	0.575035	3.0431e-28
CLOCK	WWTR1	0.367733	3.3675e-11
CLOCK	YIPF6	0.512287	8.29599e-22
CLOCK	YME1L1	0.607194	4.09724e-32
CLOCK	ZDHHC20	0.450601	1.17262e-16
CLOCK	ZFP91	0.510885	1.11657e-21
CLOCK	ZMYM1	0.59815	5.56224e-31
CLOCK	ZNF581	0.155769	0.00641323
CLOCK	ZNF623	0.505936	3.152e-21
CLOCK	ZNF641	0.273308	1.25919e-06
CLOCK	ZNF770	0.505735	3.28632e-21
CLOCK	ZNF800	0.627763	7.87168e-35
CLOCK	ZNF81	0.382233	4.77072e-12
TOP2A	CRLF3	0.477226	9.40239e-19
EGFR	DDI2	-0.00844392	0.883239
PDPK1	DDI2	0.510381	1.24213e-21
PPM1D	ETV3	0.164258	0.00402201
GSK3B	FAM73A	0.534058	6.87213e-24
MAPK8	FYTTD1	0.582726	3.94924e-29
PARP1	HNRNPR	0.623971	2.58267e-34
MAPK8	IPP	0.344338	6.4551e-10
PDPK1	IPP	0.357065	1.33402e-10
MAPK8	IREB2	0.522494	9.15299e-23
PPM1D	IREB2	0.372543	1.77991e-11
PTPN11	KIAA2018	0.417818	2.5721e-14
SP1	KIAA2018	0.514959	4.6921e-22
PDPK1	KLHL20	0.345088	5.89395e-10
PPM1D	KLHL23	0.315206	1.84109e-08
TOP1	KLHL23	0.301045	8.28526e-08
PDPK1	LYSMD3	0.389024	1.84676e-12
SIRT1	LYSMD3	0.553723	6.64584e-26
MAPK8	MAGI3	0.358267	1.14524e-10
TAF1	MAGI3	0.391657	1.2708e-12
STK11	MED16	0.591777	3.32802e-30
PTPN11	NHLRC2	0.536594	3.8432e-24
PDPK1	NR2C2	0.473481	1.90195e-18
SP1	NR2C2	0.509201	1.59236e-21
PDPK1	PXK	0.362732	6.4616e-11
PDPK1	RBM12B	0.359988	9.1948e-11
PDPK1	RBM41	0.368805	2.92394e-11
PDPK1	REST	0.487981	1.18406e-19
PDPK1	RFXANK	0.253239	7.54645e-06
PDPK1	RPS6KA5	0.336836	1.58249e-09
PDPK1	SBNO1	0.547155	3.23781e-25
PDPK1	SERF2	0.542376	1.00254e-24
PDPK1	SMAD5	0.382033	4.90408e-12
PDPK1	TAOK1	0.451742	9.61749e-17
PDPK1	TIMM10	0.132996	0.0201537
PDPK1	TNKS2	0.622595	3.95948e-34
PDPK1	TNRC6B	0.545336	4.98883e-25
PDPK1	UGCG	0.328973	3.94891e-09
PDPK1	USP16	0.585781	1.72828e-29
PDPK1	VPS13C	0.511786	9.22751e-22
PDPK1	WIPF2	0.441464	5.5889e-16
PDPK1	ZDHHC20	0.539171	2.11819e-24
PDPK1	ZMYM1	0.463362	1.22304e-17
PDPK1	ZNF800	0.471239	2.888e-18
PTPN11	PPP3R1	0.568703	1.57064e-27
TAF1	PPTC7	0.352059	2.50132e-10
STAT3	PXK	0.400528	3.51767e-13
TAF1	RAD54L2	0.454158	6.30379e-17
TAF1	RBBP4	0.485173	2.04808e-19
TOP1	RNF111	0.501113	8.52599e-21
MYC	ACOX1	-0.319138	1.19551e-08
IL6	ACTB	0.308374	3.84186e-08
MYC	ACTB	0.305138	5.40776e-08
SP1	CCNT2	0.469111	4.28043e-18
FAS	CYB5A	-0.370514	2.33223e-11
TGFB1	FNBP1L	-0.398012	5.08349e-13
SOD2	KIAA0922	0.491629	5.7653e-20
STAT3	KIAA0922	0.522942	8.29426e-23
PPARG	MYLIP	0.6089	2.48137e-32
PPARG	PRNP	-0.53068	1.47923e-23
PPARG	PRPF4	0.0232821	0.685485
PPARG	PTGFRN	-0.313723	2.1633e-08
PPARG	PTP4A1	-0.235883	3.16204e-05
PPARG	RAN	0.0525079	0.360782
PPARG	SACS	-0.462157	1.52005e-17
PPARG	SGPL1	0.654072	1.29031e-38
PPARG	SH3BP5	0.588126	9.1127e-30
PPARG	SNAI2	-0.470987	3.02619e-18
PPARG	TGFBR3	0.564088	5.08217e-27
PPARG	TNFRSF21	0.568783	1.5388e-27
GSK3B	CLTC	0.616678	2.42608e-33
FAS	CAV1	0.387111	2.41829e-12
IL6	CAV1	0.312827	2.38356e-08
SOD2	CAV1	0.332335	2.67961e-09
SOD2	CD59	0.442952	4.34747e-16
IL6	FPR1	0.335223	1.91312e-09
SSTR3	MYO1F	0.173148	0.00240982
STAT5A	MYO1F	0.417434	2.73045e-14
MAPK14	CD109	0.267516	2.1431e-06
MYC	EXT1	0.607895	3.3352e-32
MYC	OSMR	0.423426	1.06551e-14
MYC	PPM1H	-0.260537	4.00174e-06
MYC	PRNP	0.528139	2.61833e-23
MYC	RND3	0.358756	1.07613e-10
MYC	ZNF443	-0.164165	0.00404314
MYC	ZNF738	-0.255896	6.00371e-06
MYC	ZNF799	-0.1216	0.0337698
STAT3	NR2F6	0.0256602	0.65533
PPARG	ATP6V1B2	-0.30335	6.52099e-08
TOP2B	BMP3	0.512049	8.72628e-22
CTGF	CLIC4	0.562206	8.15916e-27
EIF5A2	CLIC4	0.493854	3.70177e-20
IL6	CLIC4	0.304063	6.05278e-08
NR3C1	CLIC4	0.508942	1.68144e-21
PPARG	CLIC4	-0.339094	1.21129e-09
SOD2	CLIC4	0.479419	6.19842e-19
SOD2	CSF1	0.604532	8.90507e-32
NR3C1	EHD2	0.536729	3.72539e-24
SOD2	EHD2	0.35824	1.14926e-10
PPARG	FOXQ1	0.198255	0.000496219
NCOR2	KLF13	0.431112	3.10008e-15
SIRT7	KLF13	0.242449	1.86187e-05
STAT3	KLF13	0.346793	4.78845e-10
PRKCD	PLEKHA6	0.477099	9.62981e-19
MYC	CDK6	0.498094	1.57699e-20
NFKB1	CDK6	0.460605	2.00896e-17
PAPPA	CDK6	0.323465	7.37938e-09
IL6	CYR61	0.440349	6.73996e-16
IL6	KLF9	0.382665	4.49425e-12
IL6	LIF	0.488291	1.1142e-19
IL6	MCAM	0.246324	1.35256e-05
IL6	PLEKHO1	0.281901	5.59091e-07
IL6	RRAD	0.373465	1.57326e-11
IL6	SLC2A3	0.370759	2.25762e-11
IL6	SNAI1	0.205432	0.000304348
IL6	SOCS1	0.297225	1.22635e-07
IL6	THBS1	0.357464	1.26832e-10
NR3C1	JAZF1	0.443155	4.2011e-16
CLOCK	ACTR2	0.400074	3.76043e-13
CLOCK	ATP2A2	0.439049	8.37791e-16
MAPK8	ATP2A2	0.432473	2.48316e-15
TOP1	ATP2A2	0.474875	1.46471e-18
CLOCK	AVL9	0.604717	8.44011e-32
FGFR1	CALU	0.448097	1.80749e-16
HSPA9	CANX	0.577214	1.71573e-28
GSK3B	CCNT1	0.606298	5.32417e-32
PCMT1	CDV3	0.511555	9.69054e-22
SOD2	CDV3	0.482358	3.53015e-19
HIF1A	CHSY1	0.481928	3.83444e-19
PPM1D	CLSPN	0.33963	1.13643e-09
RAD51	CLSPN	0.412547	5.8017e-14
MAPK8	DCAF17	0.519288	1.84369e-22
HSPA8	FCF1	0.396389	6.4359e-13
GSK3B	FUBP1	0.674875	6.90092e-42
LMNB1	FUBP1	0.486636	1.54055e-19
PDPK1	LEPROT	0.39614	6.67171e-13
PTPN11	LEPROT	0.316463	1.60484e-08
STAT3	LEPROT	0.312388	2.49943e-08
PDPK1	MAP3K2	0.47227	2.38391e-18
STAT3	MAP3K2	0.414721	4.15539e-14
PIN1	NCKAP1	0.0266235	0.64327
SIRT1	OSBPL8	0.487241	1.36855e-19
TAF1	RIF1	0.543847	7.09319e-25
STAT3	RPL14	-0.0415443	0.469758
TERF1	SBNO1	0.572823	5.42089e-28
NFE2L1	IGF2R	0.572377	6.0867e-28
TAF1	RBM43	0.255254	6.34612e-06
PPARG	KATNAL1	-0.534433	6.30751e-24
TOP2B	SLC35E2	0.308741	3.6949e-08
STAT5A	ACVRL1	0.289693	2.61405e-07
SSTR3	CMKLR1	0.0581122	0.311742
STAT5A	CMKLR1	0.370781	2.25109e-11
IGF1	FAM26E	0.273453	1.24226e-06
PAPPA	FAM26E	0.163391	0.00422253
PDGFRA	INMT	0.122537	0.0324115
PAPPA	PALM2-AKAP2	0.40027	3.65354e-13
TOP2B	GOLGA4	0.59237	2.82291e-30
MAPK8	KLHDC10	0.561451	9.85862e-27
MAPK8	LCOR	0.479888	5.6685e-19
PIK3CA	LCOR	0.479851	5.70815e-19
PTPN11	LCOR	0.431485	2.91721e-15
PDPK1	ADAM17	0.337633	1.44032e-09
TAF1	ADAM17	0.379918	6.56012e-12
TOP1	ADAM17	0.42938	4.10538e-15
ATF2	AFF4	0.684569	1.66338e-43
MAPK8	AFF4	0.56024	1.33386e-26
SIRT1	AFF4	0.582125	4.64064e-29
CLOCK	AQR	0.618118	1.5663e-33
BLM	ATAD2	0.555512	4.29164e-26
BRCA1	ATAD2	0.661963	7.95269e-40
BUB1B	ATAD2	0.742283	1.27897e-54
E2F1	ATAD2	0.581659	5.25868e-29
FEN1	ATAD2	0.646615	1.66538e-37
HMGB2	ATAD2	0.6774	2.65145e-42
LMNB1	ATAD2	0.694007	3.83684e-45
PTPN11	ATF7IP	0.481986	3.79204e-19
MAPK14	BACH1	0.462755	1.36471e-17
MAPK8	BACH1	0.306563	4.65426e-08
CLOCK	C11orf30	0.619561	1.00795e-33
EP300	C11orf30	0.579028	1.06114e-28
PDPK1	C11orf30	0.486573	1.55958e-19
SIRT1	C11orf30	0.602769	1.48337e-31
PDPK1	CHCHD5	0.240039	2.26533e-05
SIRT1	CHCHD5	0.19663	0.000552997
STAT3	COX6B1	0.130001	0.023166
GSK3B	DNAJB14	0.426515	6.51211e-15
PDPK1	DNAJB14	0.295091	1.52314e-07
GSK3B	DPP8	0.655077	9.09017e-39
MTOR	DPP8	0.49876	1.37751e-20
PDPK1	DPP8	0.633766	1.16011e-35
TAF1	ESF1	0.485863	1.79103e-19
MAPK8	FAM91A1	0.546967	3.3863e-25
MAPK8	LIMS1	0.421843	1.36883e-14
TOP1	LIMS1	0.369403	2.702e-11
PTPN11	MFAP3	0.514939	4.71294e-22
PIN1	MRPL34	0.28156	5.77682e-07
PIK3CA	NOTCH2	0.340698	1.00041e-09
PIK3CA	PDCD10	0.747668	8.26883e-56
STAT3	SAMD8	0.299085	1.01395e-07
TOP1	SEC23B	0.547678	2.8574e-25
TAF1	TNPO3	0.497362	1.82858e-20
TAF1	TOR1AIP2	0.395035	7.82688e-13
TAF1	UBN2	0.463302	1.23626e-17
TAF1	WDR31	0.243397	1.72272e-05
TAF1	ZDHHC20	0.417727	2.60886e-14
TAF1	ZNF281	0.232118	4.25524e-05
TAF1	ZNF426	0.357028	1.34028e-10
TAF1	ZNF551	0.454067	6.40522e-17
TAF1	ZSCAN29	0.384058	3.70488e-12
WRN	TAOK1	0.359341	9.98778e-11
TOP1	TOPBP1	0.531676	1.181e-23
TOP1	WNK1	0.496178	2.32216e-20
TOP1	YME1L1	0.585859	1.69197e-29
CTGF	AKAP2	0.614142	5.21415e-33
IGF1	AKAP2	0.193616	0.00067461
PAPPA	AKAP2	0.406226	1.51061e-13
CTGF	BACH2	0.246815	1.29832e-05
NR3C1	BACH2	0.272204	1.39486e-06
PAPPA	BNC2	0.288547	2.92761e-07
FAS	CD28	0.42447	9.02727e-15
SOD2	CD28	0.406276	1.49921e-13
SSTR3	CYBB	-0.0393386	0.493683
SSTR3	IL2RA	0.0117068	0.838652
PAPPA	MYADM	0.297146	1.23632e-07
PDGFRA	MYADM	0.492701	4.65916e-20
PIK3CA	FKBP14	0.468065	5.18911e-18
HIC1	ARHGAP31	0.173224	0.00239902
IGF1	ARHGAP31	0.201968	0.000386138
PDGFRA	ARHGAP31	0.324594	6.49805e-09
