# Supplementary material for: Identification of bladder cancer prognostic biomarkers using an ageing gene-related competitive endogenous RNA network
Source: Oncotarget. 2017 Dec 4;8(67):111742–53. doi: 10.18632/oncotarget.22905 (PMC5762356; doi:10.18632/oncotarget.22905)
Supplement: Supplementary file 4 [file oncotarget-08-111742-s004.xlsx]

## Sheet: GO
Table S3 Enriched GO biological process terms of mRNAs in AgeingCeNet
Category	Term	Count	%	PValue	Genes	List Total	Pop Hits	Pop Total	Fold Enrichment	Bonferroni	Benjamini	FDR
GOTERM_BP_FAT	GO:0007049~cell cycle	179	13.6225	7.67672e-43	CEP72, XRCC2, DBF4, TTK, PKMYT1, AURKA, AURKB, TGFB1, CUL5, MLL5, APP, RAD21, OIP5, INCENP, TARDBP, CDCA2, H2AFX, CCNA2, ASPM, RPS27A, STAG1, EGFR, RAN, SGOL2, RBL1, SGOL1, ESPL1, TACC3, ESCO2, NCAPD2, MAPK1, UHRF1, PPP1CA, EP300, MAD2L1, ZWINT, C14ORF106, PELO, STMN1, DSCC1, BLM, STK11, TIPIN, CHEK1, RCC1, UHMK1, PIN1, SPC24, TUBB, NIPBL, PBRM1, FBXO5, SKA1, TCF3, HELLS, ERCC6L, TFDP1, TAF1, MLL…	1048	776	13528	2.97758	2.77821e-39	2.77821e-39	1.4112e-39
GOTERM_BP_FAT	GO:0022402~cell cycle process	137	10.4262	6.99246e-35	CEP72, XRCC2, DBF4, PKMYT1, TTK, AURKA, AURKB, TGFB1, CUL5, MLL5, APP, RAD21, OIP5, INCENP, TARDBP, CDCA2, H2AFX, CCNA2, ASPM, RPS27A, STAG1, EGFR, RAN, SGOL2, SGOL1, ESPL1, TACC3, NCAPD2, MAD2L1, ZWINT, C14ORF106, STMN1, DSCC1, BLM, STK11, TIPIN, CHEK1, RCC1, UHMK1, SPC24, TUBB, NIPBL, PBRM1, FBXO5, SKA1, TCF3, HELLS, ERCC6L, TAF1, MKI67, CKAP5, NUF2, BRCA2, CDC20, CDC27, BRCA1, ATM, NOTCH2, NED…	1048	565	13528	3.13	2.53057e-31	1.26529e-31	1.28541e-31
GOTERM_BP_FAT	GO:0022403~cell cycle phase	112	8.52359	5.81045e-33	XRCC2, DBF4, PKMYT1, TTK, AURKA, AURKB, APP, CUL5, RAD21, OIP5, INCENP, TARDBP, CDCA2, H2AFX, CCNA2, ASPM, STAG1, EGFR, RAN, SGOL2, SGOL1, ESPL1, TACC3, NCAPD2, MAD2L1, ZWINT, C14ORF106, STMN1, DSCC1, BLM, TIPIN, CHEK1, RCC1, SPC24, TUBB, NIPBL, FBXO5, PBRM1, SKA1, TCF3, HELLS, ERCC6L, TAF1, MKI67, CKAP5, NUF2, BRCA2, CDC20, CDC27, ATM, NEDD1, PLK1, POLD1, SMC1A, ABL1, NCOR1, KIF23, E2F1, NBN, LA…	1048	414	13528	3.49213	2.1028e-29	7.00935e-30	1.06813e-29
GOTERM_BP_FAT	GO:0006259~DNA metabolic process	119	9.05632	6.3807e-29	XRCC3, XRCC2, PDGFB, DBF4, MCM10, NONO, PRIM1, TOP1, MLL5, RAD21, CTGF, PRIM2, H2AFX, MYST2, DTL, RAN, C11ORF30, USP1, TOPBP1, RMI1, ESCO2, ORC1L, UHRF1, RFC4, RFC2, CD40LG, DSCC1, HMGB2, BLM, TIPIN, CHEK1, TK1, POLE3, ORC6L, RNF168, POLQ, HELLS, GINS2, MLL, CINP, GINS4, BRCA2, BRIP1, SMG1, WRN, C1ORF124, BRCA1, ATM, POLD1, PCNA, DNMT1, PARP1, SMC1A, ABL1, CHAF1A, CHAF1B, CLSPN, NBN, CDT1, CCNE2,…	1048	506	13528	3.03577	2.30918e-25	5.77294e-26	1.17295e-25
GOTERM_BP_FAT	GO:0000278~mitotic cell cycle	98	7.45814	4.8955e-28	E2F1, KIF23, DBF4, TTK, PKMYT1, AURKA, AURKB, LATS1, FAM83D, CCNE1, CUL5, APP, RAD21, OIP5, TARDBP, INCENP, CDCA2, PSMD2, USP16, CCNA2, ASPM, RPS27A, STAG1, CDC7, EGFR, CDC6, CDK1, KIF11, DSN1, RAN, SGOL1, KIF15, CCNF, CDK6, ESPL1, HMGA2, UBE2C, CDK4, NCAPD2, PPM1D, MAD2L1, CCND2, ZWINT, C14ORF106, ADAM17, BUB1B, MAPRE2, STMN1, HAUS8, KPNA2, DSCC1, BLM, USP9X, TIPIN, POLA1, CHEK1, CEP55, RCC1, SP…	1048	370	13528	3.41898	1.77168e-24	3.54336e-25	8.99931e-25
GOTERM_BP_FAT	GO:0000279~M phase	90	6.84932	7.48779e-27	KIF23, NBN, XRCC2, PKMYT1, TTK, AURKA, AURKB, LATS1, FAM83D, RAD21, OIP5, TARDBP, INCENP, PSMC3IP, CDCA2, H2AFX, RANBP1, USP16, CCNA2, ASPM, STAG1, CDC6, CDK1, KIF11, DSN1, RAN, SGOL2, SGOL1, KIF15, CCNF, ESPL1, HMGA2, UBE2C, TACC3, NCAPD2, RAD51, MAD2L1, FANCD2, ZWINT, C14ORF106, BUB1B, MAPRE2, STMN1, HAUS8, KPNA2, DSCC1, USP9X, TIPIN, CHEK1, CEP55, RCC1, RPA1, SPC24, NCAPH, TUBB, NIPBL, NCAPG, …	1048	329	13528	3.53117	2.70983e-23	4.51638e-24	1.37647e-23
GOTERM_BP_FAT	GO:0006260~DNA replication	64	4.87062	1.69311e-24	CLSPN, PDGFB, DBF4, MCM10, CDT1, PRIM1, CCNE2, TOP1, MCM8, MCM7, CTGF, PRIM2, MYST2, TOP2A, CDC7, CDC6, RBBP4, DTL, MCM3, RMI1, MCM4, MCM5, ORC1L, PURA, RAD51, MCM6, RFC4, RFC2, RRM2, REV3L, DSCC1, NUP98, HMGB2, BLM, TIPIN, POLA1, NFIX, CHEK1, POLA2, TK1, RPA1, TYMS, POLE3, ORC6L, POLQ, FEN1, TERF1, SSRP1, GINS2, NASP, CINP, GINS4, IGF1, CENPF, BRCA2, WRN, SIRT1, BRCA1, CDC25A, POLD1, PCNA, NFIC,…	1048	190	13528	4.34809	6.12738e-21	8.7534e-22	3.11242e-21
GOTERM_BP_FAT	GO:0000087~M phase of mitotic cell cycle	69	5.25114	7.4645e-24	KIF23, PKMYT1, AURKA, AURKB, LATS1, FAM83D, RAD21, OIP5, TARDBP, INCENP, CDCA2, USP16, CCNA2, ASPM, STAG1, CDC6, CDK1, KIF11, DSN1, RAN, SGOL1, CCNF, KIF15, ESPL1, HMGA2, UBE2C, NCAPD2, MAD2L1, ZWINT, C14ORF106, BUB1B, MAPRE2, HAUS8, DSCC1, USP9X, TIPIN, CEP55, RCC1, SPC24, NCAPH, TUBB, NIPBL, NCAPG, FBXO5, PBRM1, SKA1, HELLS, TERF1, ERCC6L, APC, CKAP5, DLGAP5, NUF2, CENPF, CDC20, RPL24, BIRC5, S…	1048	224	13528	3.97625	2.7014e-20	3.37675e-21	1.37219e-20
GOTERM_BP_FAT	GO:0051301~cell division	79	6.01218	5.70165e-23	KIF23, CCNT2, CCNT1, AURKB, LATS1, CCNE2, FAM83D, TOP1, CCNE1, RAD21, OIP5, INCENP, CDCA2, USP16, CCNA2, ASPM, STAG1, CDC7, CDC6, CDK1, KIF11, ROCK1, ROCK2, DSN1, RAN, SGOL2, SGOL1, CCNF, ESPL1, CDK6, HMGA2, CDK4, UBE2C, MCM5, NCAPD2, PPP1CA, MAD2L1, CCND2, ZWINT, C14ORF106, BUB1B, MAPRE2, PELO, HAUS8, USP9X, TIPIN, CEP55, RCC1, NR2C2, SPC24, NCAPH, NCAPG, FBXO5, SKA1, HELLS, RASA1, TERF1, ERCC6L…	1048	295	13528	3.45682	2.06343e-19	2.2927e-20	1.04812e-19
GOTERM_BP_FAT	GO:0006414~translational elongation	45	3.42466	5.75723e-23	RPL17, RPL19, RPL14, RPL15, RPL27A, RPL35, RPL36, RPS2, RPS3, RPL30, RPS29, RPL7, RPL31, RPS3A, RPLP0, RPSAP58, RPLP1, RPL3, RPL5, RPL4, RPL7A, RPS27A, RPS23, RPS24, RPL35A, RPSA, EEF1A1, RPL26, RPS9, EEF2, RPL24, RPS4X, RPS5, RPL28, RPS8, RPL29, RPS19, RPL18A, RPL13A, RPL22, RPS17, RPS14, RPS15, RPS12, RPL37A, RPS10	1048	101	13528	5.75127	2.08354e-19	2.08354e-20	1.05834e-19
GOTERM_BP_FAT	GO:0007067~mitosis	67	5.09893	7.2015e-23	KIF23, PKMYT1, AURKA, AURKB, LATS1, FAM83D, RAD21, OIP5, TARDBP, INCENP, CDCA2, USP16, CCNA2, ASPM, STAG1, CDC6, CDK1, KIF11, DSN1, RAN, SGOL1, CCNF, KIF15, ESPL1, HMGA2, UBE2C, NCAPD2, MAD2L1, ZWINT, C14ORF106, BUB1B, MAPRE2, HAUS8, DSCC1, USP9X, TIPIN, CEP55, RCC1, SPC24, NCAPH, TUBB, NIPBL, NCAPG, FBXO5, PBRM1, SKA1, HELLS, ERCC6L, TERF1, APC, CKAP5, DLGAP5, NUF2, CENPF, CDC20, BIRC5, CDC27, S…	1048	220	13528	3.93119	2.60622e-19	2.36929e-20	1.32384e-19
GOTERM_BP_FAT	GO:0000280~nuclear division	67	5.09893	7.2015e-23	KIF23, PKMYT1, AURKA, AURKB, LATS1, FAM83D, RAD21, OIP5, TARDBP, INCENP, CDCA2, USP16, CCNA2, ASPM, STAG1, CDC6, CDK1, KIF11, DSN1, RAN, SGOL1, CCNF, KIF15, ESPL1, HMGA2, UBE2C, NCAPD2, MAD2L1, ZWINT, C14ORF106, BUB1B, MAPRE2, HAUS8, DSCC1, USP9X, TIPIN, CEP55, RCC1, SPC24, NCAPH, TUBB, NIPBL, NCAPG, FBXO5, PBRM1, SKA1, HELLS, ERCC6L, TERF1, APC, CKAP5, DLGAP5, NUF2, CENPF, CDC20, BIRC5, CDC27, S…	1048	220	13528	3.93119	2.60622e-19	2.36929e-20	1.32384e-19
GOTERM_BP_FAT	GO:0048285~organelle fission	68	5.17504	1.59428e-22	KIF23, PKMYT1, AURKA, AURKB, LATS1, FAM83D, RAD21, OIP5, TARDBP, INCENP, CDCA2, USP16, CCNA2, ASPM, STAG1, CDC6, CDK1, KIF11, DSN1, RAN, SGOL1, CCNF, KIF15, ESPL1, HMGA2, UBE2C, NCAPD2, MAD2L1, ZWINT, C14ORF106, BUB1B, MAPRE2, HAUS8, DSCC1, USP9X, TIPIN, CEP55, RCC1, SPC24, NCAPH, TUBB, NIPBL, NCAPG, FBXO5, PBRM1, SKA1, HELLS, TERF1, ERCC6L, APC, CKAP5, DLGAP5, NUF2, CENPF, CDC20, BIRC5, CDC27, S…	1048	229	13528	3.83306	5.76969e-19	4.80808e-20	2.93073e-19
GOTERM_BP_FAT	GO:0006974~response to DNA damage stimulus	81	6.16438	1.44016e-17	CLSPN, NBN, XRCC3, XRCC2, FOXO3, RPS3, NONO, ANKRD17, RAD21, MCM7, FANCI, H2AFX, TOP2A, CCNA2, FANCC, CDK1, LYN, C11ORF30, DTL, GEN1, USP1, GTF2H3, APTX, TOPBP1, ESCO2, C9ORF80, JMY, RAD51, MAPK1, RECQL, UHRF1, RFC4, BTG2, HIPK1, BAZ1B, RIF1, RFC2, FANCD2, UBR5, REV3L, HMGB2, BLM, TIPIN, POLA1, CHEK1, RPA1, ERCC8, TYMS, RNF168, POLQ, ERCC4, FEN1, TRIP13, APC, MSH6, SSRP1, C9ORF102, MSH2, BRIP1, B…	1048	373	13528	2.80316	5.21193e-14	4.00918e-15	2.64742e-14
GOTERM_BP_FAT	GO:0033554~cellular response to stress	101	7.68645	1.93831e-15	XRCC3, XRCC2, ROMO1, FOXO3, NONO, RAD21, H2AFX, CCNA2, DTL, C11ORF30, USP1, TOPBP1, ESCO2, MAPK1, UHRF1, HIF1A, RFC4, BAZ1B, RFC2, EIF2S1, JUN, UBR5, MAPK9, MAPK8, NFE2L2, CAV1, HMGB2, BLM, TIPIN, BMPR2, CHEK1, RNF168, POLQ, BRCA2, BRIP1, SMG1, ATAD5, WRN, C1ORF124, BRCA1, ATM, PTPN11, POLD1, PCNA, PARP1, SMC1A, ABL1, CHAF1A, CHAF1B, CLSPN, NBN, RPS3, FOS, ANKRD17, GPX1, MCM7, FANCI, FAM129A, TOP…	1048	566	13528	2.30344	6.83043e-12	4.87832e-13	3.475e-12
GOTERM_BP_FAT	GO:0051726~regulation of cell cycle	71	5.40335	4.68688e-15	E2F1, CCNT2, E2F2, XPO1, NBN, STAT5A, CCNT1, PKMYT1, TTK, LATS1, TGFB1, CDT1, CCNE2, APP, H2AFX, RANBP1, CCNA2, MYC, EGFR, CDC7, CDC6, CDK1, ROCK2, CDK6, ESPL1, CDK4, TACC3, UBE2C, MAD2L1, CCND2, ZWINT, JUN, BUB1B, ADAM17, PEBP1, NGFR, CAV2, BLM, TIPIN, CHEK1, TRRAP, RCC1, PIN1, ADCYAP1, LIF, BCL2, FBXO5, TCF3, RUNX3, HSPA8, TERF1, APC, CD28, MSH2, SMAD6, DLGAP5, BRIP1, IGF1, CENPF, BRCA2, RPL24,…	1048	331	13528	2.76887	1.68752e-11	1.12499e-12	8.57092e-12
GOTERM_BP_FAT	GO:0006281~DNA repair	63	4.79452	3.9748e-14	CLSPN, XRCC3, NBN, XRCC2, NONO, ANKRD17, RAD21, FANCI, H2AFX, TOP2A, FANCC, C11ORF30, GEN1, USP1, GTF2H3, APTX, TOPBP1, ESCO2, C9ORF80, JMY, RAD51, RECQL, UHRF1, RFC4, BTG2, RFC2, FANCD2, REV3L, HMGB2, BLM, POLA1, CHEK1, RPA1, ERCC8, TYMS, RNF168, POLQ, ERCC4, FEN1, TRIP13, MSH6, SSRP1, C9ORF102, MSH2, BRIP1, SMG1, BRCA2, WRN, SIRT1, C1ORF124, SMC3, BRCA1, ATM, SOD2, ATRX, POLD1, PCNA, SMC1A, ABL…	1048	284	13528	2.86348	1.43841e-10	8.99003e-12	7.30638e-11
GOTERM_BP_FAT	GO:0051276~chromosome organization	86	6.5449	4.65787e-13	BMI1, NBN, RSF1, ARID4B, EZH2, CBX3, CBX2, CBX1, LATS1, CBX7, MLL5, HIST1H2BJ, H2AFZ, H2AFX, USP16, MYST2, MLL3, TOP2A, MYST3, MLL2, RBBP4, C11ORF30, RCOR1, SGOL2, RBL1, ESPL1, MBD3, HMGA2, NCAPD2, EP300, MAD2L1, BPTF, BAZ1B, HUWE1, FANCD2, ZWINT, ASH1L, PELO, DSCC1, SMARCAD1, HMGB2, BLM, CDC73, TRRAP, NR3C1, RPA1, CHD9, NCAPH, NIPBL, CENPA, NCAPG, HJURP, PBRM1, RNF168, BCOR, ERCC4, BAZ2A, HELLS,…	1048	485	13528	2.28891	1.68551e-09	9.91475e-11	8.5616e-10
GOTERM_BP_FAT	GO:0042127~regulation of cell proliferation	118	8.98021	2.19957e-12	HRAS, PDGFB, OSMR, STAT5A, PTGS1, STRN, TTK, ROMO1, MXI1, TGFB1, CD47, ZFP91, AGTR1, CUL5, CDCA7, MYOCD, SERPINE1, GLP2R, CCNA2, SPN, EBI3, GNL3, EGFR, MAPK1, HIF1A, SSTR3, F3, JUN, PDGFRA, PDGFRB, PMP22, CAV2, FGFR1, CAV1, CCL2, BLM, STK11, ERBB3, ERBB2, TIPIN, BMPR2, CHEK1, TIMP2, PIN1, LIF, B4GALT7, TCF3, RUNX3, MLL, KLF10, TGFBR2, BRCA2, RPS9, ITGA2, SMAD1, NTN1, BRCA1, BTLA, NOTCH2, LEPRE1, …	1048	787	13528	1.93544	7.96026e-09	4.42237e-10	4.04344e-09
GOTERM_BP_FAT	GO:0007059~chromosome segregation	29	2.207	4.4237e-12	USP9X, LATS1, NCAPH, NIPBL, RAD21, NCAPG, HJURP, INCENP, SKA1, TOP2A, STAG1, DSN1, SGOL2, DLGAP5, SGOL1, NUF2, CENPF, ESPL1, BIRC5, SMC2, SMC3, BRCA1, SMC4, CENPH, NCAPD2, MAD2L1, ZWINT, SMC1A, DSCC1	1048	81	13528	4.62152	1.60093e-08	8.42595e-10	8.13198e-09
GOTERM_BP_FAT	GO:0051329~interphase of mitotic cell cycle	32	2.43531	1.98438e-11	E2F1, BLM, DBF4, POLA1, CHEK1, RCC1, LATS1, CCNE1, APP, CUL5, BCL2, NPAT, TCF3, CAMK2A, TERF1, EGFR, CDC7, CDC6, TAF1, CENPF, CDK6, BIRC5, CDK4, CDKN3, CDC25A, CCNB1, PPM1D, CCND2, POLD1, ADAM17, ABL1, KPNA2	1048	103	13528	4.01038	7.18147e-08	3.59073e-09	3.64785e-08
GOTERM_BP_FAT	GO:0010604~positive regulation of macromolecule metabolic process	122	9.28463	3.03781e-11	MEF2C, NCBP1, HRAS, PDGFB, STAT5A, TTK, FOXO3, TGFB1, ZFP91, AGTR1, APP, MLL5, MYOCD, GATA6, H2AFX, CCNA2, SAMD4A, RPS27A, SPN, EBI3, MYST3, RAN, STRN3, TNKS2, MAPK1, EP300, HIF1A, MTF1, JUN, PDGFRA, MAPK9, PRDM1, NFE2L2, CAV1, HMGB2, BLM, BMPR2, PIN1, LIF, FBXO5, RNF168, TCF4, TCF3, BMP3, TAF1, MLL, KLF13, CREBBP, SMAD5, ITGA2, CDC20, SMAD1, CDC27, BRCA1, RNF6, NUP62, PLK1, DNMT1, MTOR, E2F1, AC…	1048	857	13528	1.8376	1.09938e-07	5.23517e-09	5.58436e-08
GOTERM_BP_FAT	GO:0051325~interphase	32	2.43531	4.51898e-11	E2F1, BLM, DBF4, POLA1, CHEK1, RCC1, LATS1, CCNE1, APP, CUL5, BCL2, NPAT, TCF3, CAMK2A, TERF1, EGFR, CDC7, CDC6, TAF1, CENPF, CDK6, BIRC5, CDK4, CDKN3, CDC25A, CCNB1, PPM1D, CCND2, POLD1, ADAM17, ABL1, KPNA2	1048	106	13528	3.89687	1.63542e-07	7.43371e-09	8.30715e-08
GOTERM_BP_FAT	GO:0006261~DNA-dependent DNA replication	23	1.75038	1.08678e-10	HMGB2, BLM, TIPIN, POLA1, BRCA2, WRN, MCM3, MCM4, ORC1L, MCM5, MCM6, PURA, RAD51, RPA1, CCNE2, PRIM1, TOP1, RFC4, MCM7, POLD1, PRIM2, FEN1, REV3L	1048	58	13528	5.11885	3.93306e-07	1.71003e-08	1.99781e-07
GOTERM_BP_FAT	GO:0006412~translation	62	4.71842	1.30145e-10	RPL17, RPL19, RPL14, ZNFX1, RPL15, RPS2, RPS3, RPS3A, RPLP0, RPLP1, MRPL34, RPS27A, EGFR, MRPL52, RPL35A, EEF2, RPS4X, EIF4G2, RPS19, RPS17, EIF4A2, EIF2S1, RPS14, RPS15, RPS12, RPS10, PELO, EIF5A2, NACA, RPL27A, RPL35, RPL36, IARS, CYLD, RPL30, RPL7, RPS29, RPL31, RPSAP58, RPL3, EIF3L, RPL5, RPL7A, RPL4, RPS23, EIF3M, RPS24, RPSA, EEF1A1, RPL26, RPS9, RPL24, ETF1, RPS5, RPS8, RPL28, RPL29, EIF4B…	1048	331	13528	2.41789	4.70993e-07	1.96247e-08	2.39242e-07
GOTERM_BP_FAT	GO:0045449~regulation of transcription	283	21.5373	1.52656e-10	MEF2C, MEF2A, EIF2C1, STAT5A, BBX, REST, MXI1, NONO, ZFP91, APP, CDCA7, SIN3A, ZNF776, TRAK1, CCNA2, TBPL1, ZNF101, TWIST1, ZNF43, ZNF641, ZNF644, RAN, C11ORF30, RREB1, STRN3, RCOR1, ZNF791, C14ORF43, MAPK1, ZNF236, UHRF1, PTRF, MTF1, BAZ1B, ASCC3, MED16, JUN, RPS14, TGFBRAP1, PRDM1, ZNF611, VENTX, LIF, ZNF224, DRAP1, DMD, ZNF799, PBRM1, ARNTL2, TCF4, BCOR, TCF3, HIP1, BMP3, ZNF623, MLL, KLF9, KL…	1048	2601	13528	1.40449	5.52462e-07	2.20985e-08	2.80625e-07
GOTERM_BP_FAT	GO:0009314~response to radiation	44	3.34855	5.62445e-10	CAV1, HRAS, CCL2, XRCC2, BLM, COL3A1, TGFB1, ERCC8, FOS, GPX1, APP, BCL2, NR2F6, RNF168, H2AFX, ERCC4, MYC, FEN1, EGFR, MSH6, MSH2, SOCS3, USP1, NF1, BRCA2, TOPBP1, WRN, SNAI2, BRCA1, ATM, C9ORF80, SOD2, CCL11, ATXN1, NRAS, PPM1D, DUSP1, CCR4, FANCD2, POLD1, BAX, MAPK8, SMC1A, CLOCK	1048	200	13528	2.83985	2.03549e-06	7.8288e-08	1.03393e-06
GOTERM_BP_FAT	GO:0000075~cell cycle checkpoint	28	2.1309	5.63216e-10	NBN, BLM, TIPIN, TTK, CHEK1, TRRAP, TGFB1, CDT1, CCNE2, H2AFX, CCNA2, APC, TERF1, CDC6, CDK1, MSH2, CENPF, BRIP1, BIRC5, RPL24, ATM, BRCA1, PTPN11, MAD2L1, MAPK14, ZWINT, BUB1B, SMC1A	1048	91	13528	3.97181	2.03828e-06	7.54917e-08	1.03535e-06
GOTERM_BP_FAT	GO:0051052~regulation of DNA metabolic process	31	2.35921	1.56833e-09	SMARCAD1, NBN, HRAS, PDGFB, BLM, TIPIN, IL7R, GLI2, TGFB1, CDT1, RPS3, ERCC8, H2AFX, RNF168, MYC, ERCC4, TERF1, MSH6, CDC6, MSH2, USP1, BRCA2, IGF1, BRCA1, TNKS2, RAD51, JUN, PDGFRA, PCNA, KPNA2, KPNA1	1048	114	13528	3.51018	5.67578e-06	2.02707e-07	2.88304e-06
GOTERM_BP_FAT	GO:0007051~spindle organization	19	1.44597	1.97753e-09	KIF23, KIF11, RAN, TTK, ESPL1, AURKA, TACC3, UBE2C, RCC1, SMC3, TUBB, ZWINT, BUB1B, FBXO5, RANBP1, STMN1, HAUS8, SMC1A, NCOR1	1048	45	13528	5.45021	7.15667e-06	2.46783e-07	3.63527e-06
GOTERM_BP_FAT	GO:0007346~regulation of mitotic cell cycle	36	2.73973	3.40571e-09	CAV2, NBN, STAT5A, TTK, PKMYT1, TRRAP, RCC1, TGFB1, CDT1, PIN1, APP, BCL2, FBXO5, RANBP1, MYC, CCNA2, CD28, TERF1, APC, EGFR, CDK1, CDC6, DLGAP5, SMAD6, CENPF, IGF1, BRCA2, BIRC5, ESPL1, RPL24, UBE2C, ATM, MAD2L1, ZWINT, BUB1B, PEBP1	1048	152	13528	3.05725	1.23252e-05	4.10843e-07	6.26066e-06
GOTERM_BP_FAT	GO:0031328~positive regulation of cellular biosynthetic process	97	7.38204	5.85348e-09	MEF2C, HRAS, PDGFB, STAT5A, FOXO3, TGFB1, MLL5, APP, MYOCD, GATA6, CCNA2, SPN, RPS27A, SAMD4A, EBI3, MYST3, EGFR, RAN, STRN3, TNKS2, MAPK1, HIF1A, EP300, MTF1, JUN, PDGFRA, NFE2L2, HMGB2, BLM, LIF, TCF4, TCF3, BMP3, TAF1, MLL, KLF13, SMAD5, CREBBP, ARPP19, ITGA2, SMAD1, BRCA1, RNF6, NUP62, MTOR, E2F1, RSF1, ACVRL1, PPARG, NFKB1, GLI2, FOS, CCNE1, ZNF148, PSMC3IP, MKL2, USP16, FAM129A, MYC, ATF7IP…	1048	685	13528	1.8279	2.11835e-05	6.83347e-07	1.07604e-05
GOTERM_BP_FAT	GO:0006350~transcription	231	17.5799	6.32936e-09	MEF2C, MEF2A, EIF2C1, STAT5A, BBX, REST, MXI1, NONO, PRIM1, ZFP91, CDCA7, SIN3A, ZNF776, PRIM2, TBPL1, ZNF101, TWIST1, ZNF43, ZNF641, ZNF644, C11ORF30, RREB1, RCOR1, ZNF791, C14ORF43, UHRF1, ZNF236, MTF1, BAZ1B, PTRF, MED16, ASCC3, JUN, PRDM1, ZNF611, ZNF224, DRAP1, ZNF799, PBRM1, ARNTL2, TCF4, BCOR, TCF3, HIP1, ZNF623, MLL, KLF9, KLF13, SMAD6, KLF10, CREBBP, SMAD5, KLF17, SMAD1, NOTCH2, ZFHX4, Z…	1048	2101	13528	1.41925	2.29057e-05	7.1581e-07	1.16351e-05
GOTERM_BP_FAT	GO:0032268~regulation of cellular protein metabolic process	74	5.63166	8.68728e-09	NCBP1, EIF2C1, PDGFB, TTK, NFKB1, TGFB1, AGTR1, ZFP91, APP, PSMD2, FAM129A, SAMD4A, RPS27A, EGFR, CDK1, LYN, SOCS3, SOCS1, SERPING1, CDK4, RPS4X, UBE2C, PRKCD, MAPK1, EIF4G2, EIF4A3, EP300, MAD2L1, CCND2, EIF4A2, HIPK3, EIF2S1, JUN, BUB1B, ADAM17, PEBP1, PDGFRB, EIF5A2, CAV1, CSF1, BMPR2, ITGB3, TIMP3, PIN1, ZFP36L1, LIF, MAP3K2, BCL2, FBXO5, CD4, TNRC6B, THBS1, CD28, TAF1, IL6, MLL, SMAD6, IREB2…	1048	474	13528	2.01523	3.14388e-05	9.52705e-07	1.59697e-05
GOTERM_BP_FAT	GO:0009891~positive regulation of biosynthetic process	97	7.38204	1.2304e-08	MEF2C, HRAS, PDGFB, STAT5A, FOXO3, TGFB1, MLL5, APP, MYOCD, GATA6, CCNA2, SPN, RPS27A, SAMD4A, EBI3, MYST3, EGFR, RAN, STRN3, TNKS2, MAPK1, HIF1A, EP300, MTF1, JUN, PDGFRA, NFE2L2, HMGB2, BLM, LIF, TCF4, TCF3, BMP3, TAF1, MLL, KLF13, SMAD5, CREBBP, ARPP19, ITGA2, SMAD1, BRCA1, RNF6, NUP62, MTOR, E2F1, RSF1, ACVRL1, PPARG, NFKB1, GLI2, FOS, CCNE1, ZNF148, PSMC3IP, MKL2, USP16, FAM129A, MYC, ATF7IP…	1048	695	13528	1.8016	4.45273e-05	1.30966e-06	2.26183e-05
GOTERM_BP_FAT	GO:0010605~negative regulation of macromolecule metabolic process	101	7.68645	1.23682e-08	MEF2C, EIF2C1, CBX3, CBX2, REST, TGFB1, SIN3A, RPS27A, MYST3, TWIST1, STRN3, RBL1, SOCS1, SERPING1, CSDA, MAD2L1, JUN, RPS14, CELF1, PRDM1, CAV1, HMGB2, BLM, TIPIN, ITGB3, TIMP3, DRAP1, FBXO5, SKIL, TCF4, BCOR, HELLS, KLF10, SMAD6, BRCA2, CDC20, SMAD1, CDC27, BRCA1, TRPS1, JAZF1, DNMT1, HIVEP1, NCOR1, NCOR2, E2F1, RSF1, PPARG, NFKB1, RLIM, GLI2, RPS3, CDT1, ZNF148, PSMD2, ATP8B1, FAM129A, MYC, ZN…	1048	734	13528	1.77622	4.47594e-05	1.27887e-06	2.27362e-05
GOTERM_BP_FAT	GO:0051272~positive regulation of cell motion	27	2.05479	1.59696e-08	PDGFB, CSF1, CXCL12, TGFB1, ARHGAP5, BCL2, THBS1, PIK3R1, APC, EGFR, ICAM1, IL6, LYN, MYO1F, ITGA2, IGF1, MAPK1, SPAG9, HIF1A, RPS19, F3, PTP4A1, PDGFRA, ADAM17, PDGFRB, HBEGF, JAK2	1048	98	13528	3.5564	5.77925e-05	1.60539e-06	2.93567e-05
GOTERM_BP_FAT	GO:0010564~regulation of cell cycle process	29	2.207	2.84074e-08	XPO1, CAV2, TIPIN, PKMYT1, TTK, RCC1, TGFB1, CDT1, PIN1, LIF, FBXO5, RANBP1, CD28, APC, TERF1, CDC7, ROCK2, DLGAP5, SMAD6, CENPF, BRCA2, IGF1, ESPL1, BIRC5, UBE2C, BRCA1, ATM, MAD2L1, PEBP1	1048	114	13528	3.28372	0.000102801	2.77855e-06	5.22209e-05
GOTERM_BP_FAT	GO:0043066~negative regulation of apoptosis	59	4.49011	3.39669e-08	MEF2C, IER3, HRAS, XRCC2, STAT5A, NFKB1, ZFP91, GPX1, G2E3, TPT1, PIK3CA, FAS, MYC, RPS27A, EGFR, IRAK1, CDK1, ROCK1, SOCS3, ADNP, CSDA, DAPK1, BTG2, CD40LG, F3, HIPK3, ADAM17, MAPK8, NGFR, PRNP, YWHAZ, CCL2, MCL1, ERBB3, ERBB2, BCL2, THBS1, RASA1, HELLS, APC, HSPA9, IL6, CEBPB, VHL, MSH2, SMAD6, BIRC6, IGF1, BIRC5, ANXA5, ATM, SOD2, NRAS, NOTCH2, SON, NUP62, GSK3B, BAX, BARD1	1048	354	13528	2.1514	0.000122919	3.23489e-06	6.24407e-05
GOTERM_BP_FAT	GO:0030335~positive regulation of cell migration	25	1.90259	4.0269e-08	EGFR, ICAM1, IL6, PDGFB, CSF1, IGF1, ITGA2, MYO1F, CXCL12, TGFB1, MAPK1, SPAG9, ARHGAP5, HIF1A, PTP4A1, BCL2, F3, PDGFRA, HBEGF, PDGFRB, ADAM17, JAK2, THBS1, PIK3R1, APC	1048	89	13528	3.62595	0.000145723	3.73675e-06	7.40258e-05
GOTERM_BP_FAT	GO:0010557~positive regulation of macromolecule biosynthetic process	91	6.92542	4.34074e-08	E2F1, MEF2C, HRAS, ACVRL1, RSF1, PDGFB, STAT5A, PPARG, NFKB1, FOXO3, GLI2, TGFB1, CCNE1, FOS, APP, MLL5, MYOCD, ZNF148, GATA6, PSMC3IP, MKL2, FAM129A, USP16, MYC, CCNA2, SAMD4A, RPS27A, SPN, EBI3, MYST3, ATF7IP, IRAK1, RAN, STRN3, CDK4, RPS4X, TNKS2, MAPK1, EP300, NCOA2, HIF1A, MTF1, BPTF, NCOA4, JUN, PDGFRA, NFE2L2, EIF5A2, CLOCK, SMARCAD1, HMGB2, BLM, LIF, REL, HAND2, CD4, THBS1, TCF4, TCF3, CD…	1048	654	13528	1.79612	0.000157079	3.92727e-06	7.9795e-05
GOTERM_BP_FAT	GO:0043069~negative regulation of programmed cell death	59	4.49011	5.62125e-08	MEF2C, IER3, HRAS, XRCC2, STAT5A, NFKB1, ZFP91, GPX1, G2E3, TPT1, PIK3CA, FAS, MYC, RPS27A, EGFR, IRAK1, CDK1, ROCK1, SOCS3, ADNP, CSDA, DAPK1, BTG2, CD40LG, F3, HIPK3, ADAM17, MAPK8, NGFR, PRNP, YWHAZ, CCL2, MCL1, ERBB3, ERBB2, BCL2, THBS1, RASA1, HELLS, APC, HSPA9, IL6, CEBPB, VHL, MSH2, SMAD6, BIRC6, IGF1, BIRC5, ANXA5, ATM, SOD2, NRAS, NOTCH2, SON, NUP62, GSK3B, BAX, BARD1	1048	359	13528	2.12144	0.000203412	4.96177e-06	0.000103334
GOTERM_BP_FAT	GO:0009628~response to abiotic stimulus	60	4.56621	5.72654e-08	HRAS, XRCC2, PPARG, TGFB1, FOS, GPX1, APP, CUL5, PDPK1, NR2F6, H2AFX, MYC, EGFR, LYN, SOCS3, USP1, TOPBP1, CSDA, C9ORF80, PPM1D, BTG2, CCR4, FANCD2, JUN, PEBP1, MAPK8, NGFR, CLOCK, CAV1, CCL2, BLM, COL3A1, TIMP3, ERCC8, ADRB3, BCL2, HSPA4, RNF168, THBS1, ERCC4, FEN1, MSH6, MSH2, NF1, TGFBR2, ITGA2, BRCA2, WRN, SNAI2, BRCA1, ATM, SOD2, CCL11, ATXN1, NRAS, DUSP1, POLD1, BAX, DNAJB4, SMC1A	1048	368	13528	2.10463	0.000207222	4.93435e-06	0.00010527
GOTERM_BP_FAT	GO:0060548~negative regulation of cell death	59	4.49011	6.24082e-08	MEF2C, IER3, HRAS, XRCC2, STAT5A, NFKB1, ZFP91, GPX1, G2E3, TPT1, PIK3CA, FAS, MYC, RPS27A, EGFR, IRAK1, CDK1, ROCK1, SOCS3, ADNP, CSDA, DAPK1, BTG2, CD40LG, F3, HIPK3, ADAM17, MAPK8, NGFR, PRNP, YWHAZ, CCL2, MCL1, ERBB3, ERBB2, BCL2, THBS1, RASA1, HELLS, APC, HSPA9, IL6, CEBPB, VHL, MSH2, SMAD6, BIRC6, IGF1, BIRC5, ANXA5, ATM, SOD2, NRAS, NOTCH2, SON, NUP62, GSK3B, BAX, BARD1	1048	360	13528	2.11554	0.00022583	5.25243e-06	0.000114724
GOTERM_BP_FAT	GO:0008284~positive regulation of cell proliferation	65	4.94673	6.39877e-08	BMI1, NAMPT, HRAS, NBN, PDGFB, OSMR, STAT5A, PRRX1, TTK, ROMO1, GLI2, TGFB1, ZFP91, CD47, ARHGAP5, MYOCD, GLP2R, CCNA2, MYC, EBI3, SPN, EGFR, CDC7, LYN, CDK6, RPS4X, CDK4, PURA, MAPK1, HIF1A, HIPK1, CCND2, JUN, F3, PDGFRA, ADAM17, PDGFRB, NGFR, EIF5A2, FGFR1, CCL2, BLM, CSF1, ERBB2, TIPIN, VCAM1, RPA1, LIF, BCL2, TCF3, CD28, IL6, NACC2, IL2RA, TNFSF4, TGFBR2, IGF1, RPS9, ITGA2, BIRC6, NTN1, NRAS,…	1048	414	13528	2.02668	0.000231545	5.26297e-06	0.000117627
GOTERM_BP_FAT	GO:0040017~positive regulation of locomotion	26	1.97869	7.00818e-08	PDGFB, CSF1, CXCL12, TGFB1, ARHGAP5, BCL2, THBS1, PIK3R1, APC, EGFR, ICAM1, IL6, MYO1F, ITGA2, IGF1, MAPK1, SPAG9, HIF1A, CCR4, F3, PTP4A1, PDGFRA, ADAM17, PDGFRB, HBEGF, JAK2	1048	98	13528	3.42468	0.000253594	5.63612e-06	0.00012883
GOTERM_BP_FAT	GO:0051173~positive regulation of nitrogen compound metabolic process	89	6.77321	8.571e-08	E2F1, MEF2C, NCBP1, HRAS, ACVRL1, RSF1, PDGFB, STAT5A, PPARG, NFKB1, FOXO3, GLI2, TGFB1, FOS, CCNE1, APP, MLL5, MYOCD, ZNF148, GATA6, PSMC3IP, H2AFX, MKL2, USP16, MYC, CCNA2, RPS27A, MYST3, ATF7IP, EGFR, ICAM1, IRAK1, RAN, STRN3, RAD51, TNKS2, MAPK1, EP300, NCOA2, HIF1A, MTF1, BPTF, NCOA4, JUN, PDGFRA, PEBP1, NFE2L2, CLOCK, SMARCAD1, HMGB2, BLM, LIF, ERCC8, REL, HAND2, RNF168, TCF4, TCF3, CEBPA, …	1048	644	13528	1.78392	0.000310136	6.74312e-06	0.000157559
GOTERM_BP_FAT	GO:0042981~regulation of apoptosis	105	7.99087	9.46794e-08	MEF2C, HRAS, XRCC2, STAT5A, TLR2, FOXO3, TGFB1, ZFP91, G2E3, APP, CUL5, TPT1, PIK3CA, ZNF443, FAS, RPS27A, SPN, EGFR, ROCK1, SOCS3, CSDA, MAPK1, SSTR3, CD40LG, JUN, F3, MAPK9, MAPK8, CCL2, MCL1, ERBB3, ERBB2, STK17B, AKAP13, TIMP3, TUBB, RUNX3, HELLS, HIP1, KLF10, SMAD6, ITGA1, TRIO, BRCA2, WRN, BRCA1, ATM, NOTCH2, NUP62, ABL1, IER3, NFKB1, RPS3, GPX1, RPS3A, TOP2A, MYC, CDK1, IRAK1, ADNP, ECT2, …	1048	804	13528	1.6858	0.000342586	7.29029e-06	0.000174047
GOTERM_BP_FAT	GO:0043067~regulation of programmed cell death	105	7.99087	1.53964e-07	MEF2C, HRAS, XRCC2, STAT5A, TLR2, FOXO3, TGFB1, ZFP91, G2E3, APP, CUL5, TPT1, PIK3CA, ZNF443, FAS, RPS27A, SPN, EGFR, ROCK1, SOCS3, CSDA, MAPK1, SSTR3, CD40LG, JUN, F3, MAPK9, MAPK8, CCL2, MCL1, ERBB3, ERBB2, STK17B, AKAP13, TIMP3, TUBB, RUNX3, HELLS, HIP1, KLF10, SMAD6, ITGA1, TRIO, BRCA2, WRN, BRCA1, ATM, NOTCH2, NUP62, ABL1, IER3, NFKB1, RPS3, GPX1, RPS3A, TOP2A, MYC, CDK1, IRAK1, ADNP, ECT2, …	1048	812	13528	1.66919	0.000557042	1.16082e-05	0.00028303
GOTERM_BP_FAT	GO:0010941~regulation of cell death	105	7.99087	1.85635e-07	MEF2C, HRAS, XRCC2, STAT5A, TLR2, FOXO3, TGFB1, ZFP91, G2E3, APP, CUL5, TPT1, PIK3CA, ZNF443, FAS, RPS27A, SPN, EGFR, ROCK1, SOCS3, CSDA, MAPK1, SSTR3, CD40LG, JUN, F3, MAPK9, MAPK8, CCL2, MCL1, ERBB3, ERBB2, STK17B, AKAP13, TIMP3, TUBB, RUNX3, HELLS, HIP1, KLF10, SMAD6, ITGA1, TRIO, BRCA2, WRN, BRCA1, ATM, NOTCH2, NUP62, ABL1, IER3, NFKB1, RPS3, GPX1, RPS3A, TOP2A, MYC, CDK1, IRAK1, ADNP, ECT2, …	1048	815	13528	1.66305	0.000671588	1.37104e-05	0.000341249
GOTERM_BP_FAT	GO:0042325~regulation of phosphorylation	69	5.25114	2.34736e-07	CCNT2, PDGFB, ADCY5, CCNT1, PKMYT1, TTK, LPAR2, LATS1, TGFB1, CCNE2, ZFP91, PDPK1, APP, MCM7, CERKL, PAK2, FAM129A, EGFR, CDC6, IRAK1, LYN, SOCS3, RBL1, SOCS1, PRKCD, SPAG9, CCND2, LAX1, HIPK3, JUN, ERN1, ADAM17, PEBP1, PDGFRB, CAV1, BLM, CSF1, ERBB2, BMPR2, FPR1, CHEK1, PIN1, LIF, MAP3K2, BCL2, CD4, THBS1, APC, IL6, SMAD6, NF1, TGFBR2, ITGA1, IGF1, RICTOR, CDKN3, CDC25A, PTPN11, SH3BP5, ATXN1, N…	1048	466	13528	1.91133	0.000849149	1.69901e-05	0.00043151
GOTERM_BP_FAT	GO:0030097~hemopoiesis	43	3.27245	2.76598e-07	BMI1, BLM, STAT5A, CSF1, PPARG, IL7R, TGFB1, VCAM1, RPA1, MLL5, BCL2, SH2B3, CD4, FAS, TCF3, PIK3R1, SPN, MYST3, CD28, APC, CEBPA, SGPL1, MLL, LYN, MSH2, TGFBR2, SMAD5, BRCA2, CDK6, OSTM1, TACC3, SOD2, HOXB3, NOTCH2, RPS19, SP1, RPL22, CD40LG, BAX, RPS14, TGFBR3, ADAM17, JAK2	1048	236	13528	2.35195	0.00100051	1.96275e-05	0.000508465
GOTERM_BP_FAT	GO:0007242~intracellular signaling cascade	146	11.1111	3.45629e-07	F2RL3, HRAS, STAT5A, ADCY5, TLR2, RRAD, LPAR2, AURKA, AGTR1, MLL5, NLRC3, CTGF, PIK3CA, H2AFX, GLP2R, DEPDC1B, MLL3, CCNA2, EGFR, MAGI3, ROCK1, SOCS3, ROCK2, RREB1, RAN, SOCS1, WNK1, SOCS7, DEPDC1, SPAG9, MAPK1, RND3, LAT2, RFC4, SSTR3, MED16, ZWINT, UBR5, CCR2, MAPK9, ASB3, MAPK8, STMN1, ERC1, FGFR1, HMGB2, CAV1, CCL2, BLM, ERBB3, ERBB2, STK17B, TIPIN, AKAP13, CHEK1, AKAP11, MYO9A, RRAGC, ADRB3,…	1048	1256	13528	1.5005	0.00125005	2.40542e-05	0.000635362
GOTERM_BP_FAT	GO:0010212~response to ionizing radiation	19	1.44597	3.49087e-07	CAV1, CCL2, XRCC2, BLM, MSH2, SOCS3, BRCA2, TOPBP1, BRCA1, C9ORF80, ATM, SOD2, ERCC8, GPX1, FANCD2, BAX, BCL2, H2AFX, RNF168	1048	60	13528	4.08766	0.00126255	2.38364e-05	0.000641718
GOTERM_BP_FAT	GO:0006468~protein amino acid phosphorylation	89	6.77321	4.12981e-07	ACVRL1, STAT5A, CCNT1, PKMYT1, TTK, LPAR2, AURKA, AURKB, LATS1, TGFB1, PDPK1, APP, PAK2, CDK12, PIK3CA, MASTL, BRD4, AKT3, EGFR, CDC7, SRPK2, CDK1, IRAK1, LYN, ROCK1, ROCK2, WNK1, CDK6, CDK4, PRKCD, DAPK1, MAPK1, SPAG9, HIPK1, BAZ1B, HIPK3, EIF2S1, BMP2K, NEK8, ERN1, PDGFRA, MAPK9, PDGFRB, MAPK8, ERC1, MELK, NEK7, CAV2, FGFR1, CCL2, ERBB3, STK11, ERBB2, STK17B, BMPR2, FPR1, CHEK1, PXK, UHMK1, MAP…	1048	667	13528	1.72241	0.00149346	2.7677e-05	0.000759173
GOTERM_BP_FAT	GO:0007010~cytoskeleton organization	65	4.94673	4.36499e-07	KIF23, CEP72, HRAS, TLN1, PDGFB, CAPZA2, PDLIM3, TTK, AURKA, PDPK1, PAK2, GSN, RANBP1, TUBA1B, KLHL20, PLS3, FMNL2, KIF11, ROCK1, ROCK2, RAN, ESPL1, TACC3, UBE2C, PALLD, FLNA, RND3, SASS6, ZWINT, BUB1B, SGCD, STMN1, HAUS8, CAV2, CAV1, AGFG1, DIAPH1, ELN, RCC1, DAAM2, TUBB, CENPA, DMD, BCL2, FBXO5, EHD2, CEP135, CKAP5, NF1, FSCN1, PSRC1, BRCA2, RICTOR, RACGAP1, CENPJ, SMC3, BRCA1, NRAS, EPS8, ERBB…	1048	436	13528	1.92442	0.00157844	2.87212e-05	0.000802405
GOTERM_BP_FAT	GO:0042060~wound healing	37	2.81583	4.68036e-07	F2RL2, F2RL3, ACVRL1, PDGFB, ERBB3, ERBB2, COL3A1, ITGB3, TIMP3, TGFB1, GPX1, GSN, P2RY1, SERPINE1, LOX, ENTPD1, PAPSS2, IL6, NF1, TGFBR2, IGF1, ITGA2, SERPING1, SMAD1, ANXA5, COL5A1, CCNB1, NOTCH2, HIF1A, CD40LG, F3, CD59, KIAA1715, PDGFRA, ADAM17, HBEGF, PLAU	1048	191	13528	2.50058	0.00169239	3.02464e-05	0.000860379
GOTERM_BP_FAT	GO:0019220~regulation of phosphate metabolic process	70	5.32725	5.06126e-07	CCNT2, PDGFB, ADCY5, CCNT1, PKMYT1, TTK, LPAR2, LATS1, TGFB1, CCNE2, ZFP91, PDPK1, APP, CERKL, MCM7, PAK2, FAM129A, EGFR, CDC6, IRAK1, LYN, SOCS3, RBL1, SOCS1, PRKCD, SPAG9, CCND2, LAX1, HIPK3, JUN, ERN1, ADAM17, PEBP1, PDGFRB, CAV1, BLM, CSF1, ERBB2, BMPR2, FPR1, CHEK1, PIN1, LIF, MAP3K2, BCL2, CD4, THBS1, APC, IL6, SMAD6, NF1, TGFBR2, ITGA1, IGF1, ITGA2, RICTOR, CDKN3, CDC25A, PTPN11, SH3BP5, A…	1048	485	13528	1.86307	0.00182999	3.21341e-05	0.000930399
GOTERM_BP_FAT	GO:0051174~regulation of phosphorus metabolic process	70	5.32725	5.06126e-07	CCNT2, PDGFB, ADCY5, CCNT1, PKMYT1, TTK, LPAR2, LATS1, TGFB1, CCNE2, ZFP91, PDPK1, APP, CERKL, MCM7, PAK2, FAM129A, EGFR, CDC6, IRAK1, LYN, SOCS3, RBL1, SOCS1, PRKCD, SPAG9, CCND2, LAX1, HIPK3, JUN, ERN1, ADAM17, PEBP1, PDGFRB, CAV1, BLM, CSF1, ERBB2, BMPR2, FPR1, CHEK1, PIN1, LIF, MAP3K2, BCL2, CD4, THBS1, APC, IL6, SMAD6, NF1, TGFBR2, ITGA1, IGF1, ITGA2, RICTOR, CDKN3, CDC25A, PTPN11, SH3BP5, A…	1048	485	13528	1.86307	0.00182999	3.21341e-05	0.000930399
GOTERM_BP_FAT	GO:0006302~double-strand break repair	19	1.44597	6.01464e-07	NBN, XRCC2, BLM, MSH2, POLA1, BRIP1, BRCA2, APTX, BRCA1, SOD2, RAD51, RPA1, RECQL, RAD21, H2AFX, RNF168, ERCC4, FEN1, TRIP13	1048	62	13528	3.9558	0.00217433	3.75286e-05	0.00110566
GOTERM_BP_FAT	GO:0051247~positive regulation of protein metabolic process	43	3.27245	6.26085e-07	CAV1, CSF1, BMPR2, TTK, TGFB1, PIN1, LIF, ZFP91, AGTR1, BCL2, PSMD2, FBXO5, CD4, THBS1, FAM129A, RPS27A, SAMD4A, CD28, APC, CDK1, TAF1, IL6, LYN, IGF1, ITGA2, CDC20, RICTOR, RPS4X, UBE2C, CDK4, CDC27, BRCA1, CCNB1, MAPK1, EP300, CCND2, PLK1, ADAM17, DNMT1, JAK2, MTOR, EIF5A2, BARD1	1048	243	13528	2.2842	0.00226324	3.84027e-05	0.00115091
GOTERM_BP_FAT	GO:0045935~positive regulation of nucleobase, nucleoside, nucleotide and nucleic acid metabolic process	84	6.39269	6.35184e-07	E2F1, MEF2C, NCBP1, HRAS, ACVRL1, RSF1, PDGFB, STAT5A, PPARG, NFKB1, FOXO3, GLI2, TGFB1, FOS, CCNE1, APP, MLL5, MYOCD, ZNF148, GATA6, PSMC3IP, H2AFX, MKL2, USP16, MYC, CCNA2, RPS27A, MYST3, ATF7IP, IRAK1, RAN, STRN3, RAD51, TNKS2, MAPK1, EP300, NCOA2, HIF1A, MTF1, BPTF, NCOA4, JUN, PDGFRA, NFE2L2, CLOCK, SMARCAD1, HMGB2, BLM, LIF, ERCC8, REL, HAND2, RNF168, TCF4, TCF3, CEBPA, TAF1, BMP3, IL6, CEB…	1048	624	13528	1.73767	0.00229609	3.83115e-05	0.00116764
GOTERM_BP_FAT	GO:0032774~RNA biosynthetic process	49	3.72907	7.08664e-07	CCNT2, E2F2, RSF1, FOXM1, CCNT1, BMPR2, NFKB1, NFIX, NR3C1, TMF1, POLR2A, PRIM1, FUBP1, GTF2A1, TARDBP, PRIM2, GTF3C6, BTF3, SKIL, MYC, TBPL1, RUNX3, GTF3C4, TRIP13, CEBPA, TAF1, CEBPB, MLL, RREB1, KLF13, CREB1, AFF4, GTF2H3, POLR3A, SIRT7, ELL2, TAF13, ZNF217, HIF1A, PTRF, MED16, TRPS1, ASH1L, NFE2L1, NFE2L2, NFIC, LCOR, PARP1, NCOR1	1048	296	13528	2.13686	0.00256137	4.20426e-05	0.00130272
GOTERM_BP_FAT	GO:0000226~microtubule cytoskeleton organization	31	2.35921	7.3788e-07	KIF23, CEP72, CAV2, CAV1, TTK, AURKA, RCC1, TUBB, CENPA, FBXO5, RANBP1, TUBA1B, KIF11, CEP135, CKAP5, RAN, PSRC1, BRCA2, ESPL1, UBE2C, TACC3, CENPJ, BRCA1, SMC3, SASS6, ZWINT, BUB1B, HAUS8, STMN1, SMC1A, NCOR1	1048	147	13528	2.72218	0.00266683	4.30699e-05	0.00135642
GOTERM_BP_FAT	GO:0051172~negative regulation of nitrogen compound metabolic process	73	5.55556	7.54739e-07	E2F1, MEF2C, RSF1, PPARG, CBX3, NFKB1, CBX2, REST, RLIM, GLI2, TGFB1, RPS3, CDT1, SIN3A, ZNF148, ATP8B1, MYST3, TWIST1, ATF7IP, ZNF281, CDC6, STRN3, RBL1, SPEN, MBD3, CSDA, PURA, NCOA2, BPTF, RPS14, ZNF136, PRDM1, LCOR, ZMYND11, CAV1, HMGB2, BLM, TIPIN, DRAP1, SKIL, BCOR, TCF4, BAZ2A, ERCC4, HELLS, TERF1, ETV3, CEBPA, MSH6, NACC2, TNFSF4, MSH2, VHL, KLF10, CENPF, BRCA2, ILF3, SIRT7, SNAI2, WWTR1,…	1048	519	13528	1.81563	0.00272768	4.33547e-05	0.00138742
GOTERM_BP_FAT	GO:0045934~negative regulation of nucleobase, nucleoside, nucleotide and nucleic acid metabolic process	72	5.47945	9.19335e-07	E2F1, MEF2C, RSF1, PPARG, CBX3, NFKB1, CBX2, REST, RLIM, GLI2, TGFB1, RPS3, CDT1, SIN3A, ZNF148, ATP8B1, MYST3, TWIST1, ATF7IP, ZNF281, CDC6, STRN3, RBL1, SPEN, MBD3, CSDA, PURA, NCOA2, BPTF, RPS14, ZNF136, PRDM1, LCOR, ZMYND11, HMGB2, BLM, TIPIN, DRAP1, SKIL, BCOR, TCF4, BAZ2A, ERCC4, HELLS, TERF1, ETV3, CEBPA, MSH6, NACC2, TNFSF4, MSH2, VHL, KLF10, CENPF, BRCA2, ILF3, SIRT7, SNAI2, WWTR1, SIRT1…	1048	512	13528	1.81524	0.00332155	5.19842e-05	0.00168998
GOTERM_BP_FAT	GO:0006916~anti-apoptosis	38	2.89193	1.11576e-06	MEF2C, IER3, YWHAZ, CCL2, MCL1, STAT5A, NFKB1, GPX1, BCL2, TPT1, PIK3CA, FAS, THBS1, MYC, RPS27A, HELLS, HSPA9, IRAK1, CDK1, CEBPB, VHL, SOCS3, BIRC6, IGF1, BIRC5, ANXA5, DAPK1, SOD2, NOTCH2, SON, CD40LG, GSK3B, BAX, F3, HIPK3, ADAM17, NGFR, PRNP	1048	206	13528	2.38116	0.00402979	6.21201e-05	0.00205106
GOTERM_BP_FAT	GO:0032270~positive regulation of cellular protein metabolic process	41	3.12024	1.37812e-06	CAV1, CSF1, BMPR2, TTK, TGFB1, PIN1, LIF, ZFP91, AGTR1, BCL2, PSMD2, FBXO5, CD4, THBS1, FAM129A, RPS27A, SAMD4A, CD28, CDK1, TAF1, IL6, LYN, IGF1, ITGA2, CDC20, RICTOR, RPS4X, UBE2C, CDK4, CDC27, BRCA1, CCNB1, MAPK1, EP300, CCND2, PLK1, ADAM17, DNMT1, JAK2, MTOR, EIF5A2	1048	233	13528	2.27143	0.00497501	7.55642e-05	0.00253335
GOTERM_BP_FAT	GO:0051270~regulation of cell motion	36	2.73973	1.7199e-06	ACVRL1, PDGFB, CSF1, ITGB3, GREM1, CXCL12, TGFB1, ARHGAP5, SEMA3F, BCL2, UNC5C, THBS1, PIK3R1, APC, EGFR, ICAM1, IL6, LYN, NF1, IGF1, MYO1F, ITGA2, NTN1, MAPK1, SPAG9, HIF1A, RPS19, CLIC4, PTP4A1, F3, PDGFRA, TGFBR3, HBEGF, ADAM17, PDGFRB, JAK2	1048	193	13528	2.40778	0.00620498	9.28959e-05	0.00316161
GOTERM_BP_FAT	GO:0030334~regulation of cell migration	33	2.51142	1.81059e-06	ACVRL1, PDGFB, CSF1, ITGB3, GREM1, CXCL12, TGFB1, ARHGAP5, BCL2, UNC5C, THBS1, PIK3R1, APC, EGFR, ICAM1, IL6, NF1, MYO1F, ITGA2, IGF1, NTN1, MAPK1, SPAG9, HIF1A, CLIC4, PTP4A1, F3, PDGFRA, TGFBR3, ADAM17, PDGFRB, HBEGF, JAK2	1048	169	13528	2.52057	0.00653112	9.63563e-05	0.00332833
GOTERM_BP_FAT	GO:0010628~positive regulation of gene expression	78	5.93607	1.88237e-06	E2F1, MEF2C, ACVRL1, RSF1, STAT5A, PPARG, NFKB1, FOXO3, GLI2, TGFB1, FOS, CCNE1, APP, MLL5, MYOCD, ZNF148, GATA6, PSMC3IP, MKL2, USP16, MYC, CCNA2, RPS27A, MYST3, ATF7IP, IRAK1, RAN, STRN3, MAPK1, EP300, NCOA2, HIF1A, MTF1, BPTF, NCOA4, JUN, MAPK9, PRDM1, NFE2L2, CLOCK, SMARCAD1, HMGB2, BLM, CSF1, LIF, REL, HAND2, TCF4, TCF3, CEBPA, BMP3, TAF1, IL6, CEBPB, MLL, KLF13, VHL, CREB1, CREBBP, PSRC1, S…	1048	581	13528	1.73297	0.00678917	9.87244e-05	0.00346028
GOTERM_BP_FAT	GO:0016568~chromatin modification	45	3.42466	2.67004e-06	SMARCAD1, BMI1, RSF1, EZH2, CBX3, CDC73, CBX2, TRRAP, NR3C1, CBX7, CHD9, MLL5, HJURP, PBRM1, RNF168, BCOR, USP16, MYST2, MLL3, BAZ2A, HELLS, MYST3, MLL2, TERF1, RBBP4, MLL, C11ORF30, NASP, RCOR1, RBL1, CREBBP, WHSC1, MBD3, SIRT1, GSG2, RPS6KA5, EP300, HUWE1, BPTF, BAZ1B, PHF16, ATXN7, ASH1L, DNMT1, NCOR1	1048	274	13528	2.11999	0.00961636	0.000138032	0.00490818
GOTERM_BP_FAT	GO:0006351~transcription, DNA-dependent	47	3.57686	2.72967e-06	CCNT2, E2F2, RSF1, FOXM1, CCNT1, BMPR2, NFKB1, NFIX, NR3C1, TMF1, POLR2A, FUBP1, GTF2A1, TARDBP, GTF3C6, BTF3, SKIL, MYC, TBPL1, RUNX3, GTF3C4, TRIP13, CEBPA, TAF1, CEBPB, MLL, RREB1, KLF13, CREB1, AFF4, GTF2H3, POLR3A, SIRT7, ELL2, TAF13, ZNF217, HIF1A, PTRF, MED16, TRPS1, ASH1L, NFE2L1, NFE2L2, NFIC, LCOR, PARP1, NCOR1	1048	292	13528	2.07772	0.00983004	0.000139127	0.00501778
GOTERM_BP_FAT	GO:0016310~phosphorylation	99	7.53425	2.74849e-06	STAT5A, PKMYT1, TTK, LPAR2, AURKA, AURKB, TGFB1, TOP1, APP, PIK3CA, EGFR, ROCK1, ROCK2, WNK1, MAPK1, SPAG9, BAZ1B, EIF2S1, PDGFRA, BMP2K, NEK8, PDGFRB, MAPK9, MAPK8, ERC1, NEK7, FGFR1, CAV2, CCL2, STK11, ERBB3, ERBB2, BMPR2, STK17B, CHEK1, PXK, ATP6V1B2, UHMK1, LMTK2, TAF1, NIN, TAOK1, TGFBR2, ITGA1, TRIO, SMG1, ATM, PTPN11, PLK1, TGFBR3, MTOR, ABL1, PIP4K2A, ATP6V0E1, ACVRL1, CCNT1, LATS1, NDUFS…	1048	800	13528	1.59741	0.00989751	0.000138141	0.00505239
GOTERM_BP_FAT	GO:0002520~immune system development	45	3.42466	3.25734e-06	BMI1, NBN, BLM, STAT5A, CSF1, PPARG, IL7R, TGFB1, VCAM1, RPA1, MLL5, BCL2, SH2B3, CD4, FAS, TCF3, PIK3R1, SPN, MYST3, CD28, APC, CEBPA, MSH6, SGPL1, MLL, LYN, MSH2, TGFBR2, SMAD5, BRCA2, CDK6, OSTM1, TACC3, SOD2, HOXB3, NOTCH2, RPS19, SP1, RPL22, CD40LG, BAX, RPS14, TGFBR3, ADAM17, JAK2	1048	276	13528	2.10463	0.0117191	0.000161471	0.00598775
GOTERM_BP_FAT	GO:0045727~positive regulation of translation	11	0.837139	3.3239e-06	MAPK1, IL6, ITGA2, MTOR, RPS4X, CDK4, THBS1, FAM129A, EIF5A2, SAMD4A, CD28	1048	23	13528	6.17358	0.0119572	0.000162544	0.00611009
GOTERM_BP_FAT	GO:0048534~hemopoietic or lymphoid organ development	43	3.27245	3.84372e-06	BMI1, BLM, STAT5A, CSF1, PPARG, IL7R, TGFB1, VCAM1, RPA1, MLL5, BCL2, SH2B3, CD4, FAS, TCF3, PIK3R1, SPN, MYST3, CD28, APC, CEBPA, SGPL1, MLL, LYN, MSH2, TGFBR2, SMAD5, BRCA2, CDK6, OSTM1, TACC3, SOD2, HOXB3, NOTCH2, RPS19, SP1, RPL22, CD40LG, BAX, RPS14, TGFBR3, ADAM17, JAK2	1048	260	13528	2.13485	0.0138142	0.000185456	0.00706562
GOTERM_BP_FAT	GO:0008283~cell proliferation	62	4.71842	4.07458e-06	E2F1, STIL, NBN, PDGFB, OSMR, GLI2, CXCL12, TGFB1, GPX1, CUL5, MCM7, MYC, IMPDH2, ASPM, CYR61, EGFR, KIF15, TACC3, PRKCD, UHRF1, CD40LG, UBR5, BUB1B, PELO, MAPRE2, ZMYND11, CDV3, CSF1, ERBB2, ELN, HDGF, POLA1, IL7R, TRAIP, NR2C2, BCL2, NUMB, COL8A1, RUNX3, HELLS, TFDP1, IL2RA, TNFSF4, MKI67, NASP, KLF10, DLGAP5, FSCN1, CREBBP, IGF1, CENPF, ITGA2, BRCA2, RACGAP1, CDC27, CDC25A, CSGALNACT1, EPS8, P…	1048	436	13528	1.8356	0.0146377	0.000194006	0.00748996
GOTERM_BP_FAT	GO:0051252~regulation of RNA metabolic process	190	14.4597	5.8484e-06	MEF2C, NCBP1, MEF2A, STAT5A, CBX3, CBX2, FOXO3, REST, TGFB1, MLL5, APP, SIN3A, ZNF776, MYOCD, GATA6, TRAK1, ZNF443, ZNF444, ZNF445, ZNF446, MLL3, MYST2, TBPL1, ZNF101, TWIST1, MLL2, ZNF43, ZNF641, RAN, RREB1, STRN3, RBL1, ZNF813, ZNF791, CSDA, HNRNPU, UHRF1, ZNF236, EP300, HIF1A, MTF1, MED16, RPS14, JUN, EDF1, NFE2L1, PRDM1, NFE2L2, ERC1, HMGB2, ZNF611, VENTX, NR2C2, ATF2, LIF, FOXQ1, ZNF695, ZNF…	1048	1813	13528	1.35278	0.020943	0.000274838	0.0107505
GOTERM_BP_FAT	GO:0009719~response to endogenous stimulus	58	4.414	7.01197e-06	ATP6V0E1, PDGFB, STAT5A, ADCY5, PPARG, PTGS1, AURKA, LATS1, TGFB1, FOS, CCNE1, PDPK1, FAS, LOX, CCNA2, BSG, LYN, SOCS3, STRN3, SOCS1, SOCS7, MAPK1, EP300, BTG2, CCND2, PDGFRA, ADAM17, PEBP1, GNB4, CAV2, HMGB2, CAV1, CCL2, ERBB3, TXN2, ERBB2, TIMP3, AK3L1, BCL2, THBS1, PIK3R1, IL6, MSH2, TGFBR2, ITGA2, BRCA2, SMAD1, BRCA1, STAT3, PTPN11, ZFP106, NUP62, ADCY9, DUSP1, TGFBR3, JAK2, MTOR, PARP1	1048	405	13528	1.84861	0.0250571	0.000325286	0.0128892
GOTERM_BP_FAT	GO:0006325~chromatin organization	55	4.18569	7.80723e-06	BMI1, RSF1, EZH2, ARID4B, CBX3, CBX2, CBX1, CBX7, MLL5, HIST1H2BJ, H2AFZ, H2AFX, MLL3, USP16, MYST2, MYST3, MLL2, RBBP4, C11ORF30, RCOR1, RBL1, MBD3, HMGA2, EP300, HUWE1, BAZ1B, BPTF, ASH1L, SMARCAD1, HMGB2, CDC73, TRRAP, NR3C1, CHD9, HJURP, CENPA, PBRM1, RNF168, BCOR, BAZ2A, HELLS, TERF1, MLL, NASP, CREBBP, WHSC1, SIRT1, GSG2, RPS6KA5, ATXN7, PHF16, DNMT1, CHAF1A, CHAF1B, NCOR1	1048	378	13528	1.87821	0.0278591	0.000357588	0.0143509
GOTERM_BP_FAT	GO:0045941~positive regulation of transcription	74	5.63166	8.23187e-06	E2F1, MEF2C, ACVRL1, RSF1, STAT5A, PPARG, NFKB1, FOXO3, GLI2, TGFB1, FOS, CCNE1, APP, MLL5, MYOCD, ZNF148, GATA6, PSMC3IP, MKL2, USP16, MYC, CCNA2, RPS27A, MYST3, ATF7IP, IRAK1, RAN, STRN3, MAPK1, EP300, NCOA2, HIF1A, MTF1, BPTF, NCOA4, JUN, NFE2L2, CLOCK, SMARCAD1, HMGB2, BLM, LIF, REL, HAND2, TCF4, TCF3, CEBPA, BMP3, TAF1, IL6, CEBPB, MLL, KLF13, VHL, CREB1, CREBBP, PSRC1, SMAD5, IGF1, ILF3, SI…	1048	564	13528	1.69365	0.0293519	0.000372321	0.0151314
GOTERM_BP_FAT	GO:0006357~regulation of transcription from RNA polymerase II promoter	90	6.84932	8.24219e-06	E2F1, MEF2C, STAT5A, PPARG, NFKB1, CBX2, FOXO3, GLI2, TGFB1, FOS, APP, SIN3A, MYOCD, ZNF148, GATA6, PSMC3IP, TRAK1, MKL2, MYC, TWIST1, ATF7IP, ZNF281, STRN3, RBL1, SPEN, MBD3, CSDA, JMY, UHRF1, EP300, NCOA2, HIF1A, MTF1, BPTF, MED16, RPS14, ZNF136, JUN, PRDM1, LCOR, CLOCK, ZMYND11, HMGB2, ZNF367, LIF, DRAP1, HAND2, NPAT, SKIL, BCOR, TCF4, TCF3, TFDP1, ETV3, CEBPA, BMP3, TAF1, IL6, CEBPB, MLL, KLF…	1048	727	13528	1.59801	0.0293881	0.000368187	0.0151504
GOTERM_BP_FAT	GO:0006270~DNA replication initiation	9	0.684932	9.19366e-06	CCNE2, MCM7, POLA1, MCM3, MCM4, ORC1L, MCM5, MCM6, PURA	1048	16	13528	7.26097	0.0327246	0.000405674	0.0168992
GOTERM_BP_FAT	GO:0006366~transcription from RNA polymerase II promoter	39	2.96804	9.70615e-06	CCNT2, E2F2, FOXM1, CCNT1, BMPR2, NFKB1, NFIX, NR3C1, TMF1, POLR2A, FUBP1, GTF2A1, TARDBP, BTF3, SKIL, MYC, TBPL1, RUNX3, TRIP13, CEBPA, TAF1, CEBPB, MLL, RREB1, KLF13, AFF4, GTF2H3, ELL2, TAF13, HIF1A, MED16, TRPS1, ASH1L, NFE2L1, NFE2L2, NFIC, LCOR, PARP1, NCOR1	1048	234	13528	2.1514	0.034517	0.000423124	0.0178411
GOTERM_BP_FAT	GO:0010558~negative regulation of macromolecule biosynthetic process	72	5.47945	9.9371e-06	E2F1, MEF2C, EIF2C1, RSF1, PPARG, CBX3, NFKB1, CBX2, REST, RLIM, GLI2, TGFB1, CDT1, SIN3A, ZNF148, ATP8B1, MYST3, TWIST1, ATF7IP, ZNF281, CDC6, STRN3, RBL1, SPEN, MBD3, CSDA, PURA, EIF4A3, NCOA2, BPTF, RPS14, ZNF136, PRDM1, LCOR, ZMYND11, HMGB2, BLM, TIPIN, ITGB3, DRAP1, SKIL, BCOR, TCF4, BAZ2A, HELLS, TERF1, ETV3, CEBPA, IL6, NACC2, TNFSF4, VHL, KLF10, CENPF, BRCA2, ILF3, SIRT7, SNAI2, WWTR1, SI…	1048	547	13528	1.69909	0.0353236	0.000428034	0.0182656
GOTERM_BP_FAT	GO:0043933~macromolecular complex subunit organization	88	6.69711	1.00427e-05	E2F2, NCBP1, XPO1, HRAS, RSF1, CAPZA2, SNRPD1, TGFB1, AGTR1, ZFP91, NDUFS5, PAK2, GTF2A1, GSN, HIST1H2BJ, H2AFZ, H2AFX, FAS, TUBA1A, USP16, MYC, KPNB1, TUBA1B, TBPL1, MYST3, FANCC, ARL2, SRPK2, IRAK1, GTF2H3, IPO9, FLNA, RAD51, SPAG9, TAF13, PTRF, MED16, RRM2, NUP205, RPS14, RPS15, PEBP1, CELF1, STMN1, PRNP, SMARCAD1, CAV2, CAV1, NUP98, HMGB2, BLM, DIAPH1, CDH2, POLR2A, TUBB, CENPA, HJURP, FBXO5,…	1048	710	13528	1.59991	0.0356921	0.000427492	0.0184597
GOTERM_BP_FAT	GO:0006355~regulation of transcription, DNA-dependent	185	14.0791	1.07621e-05	MEF2C, MEF2A, STAT5A, CBX3, CBX2, FOXO3, REST, TGFB1, MLL5, APP, SIN3A, ZNF776, MYOCD, GATA6, TRAK1, ZNF443, ZNF444, ZNF445, ZNF446, MLL3, MYST2, TBPL1, ZNF101, TWIST1, MLL2, ZNF43, ZNF641, RREB1, RAN, STRN3, RBL1, ZNF813, ZNF791, CSDA, UHRF1, ZNF236, EP300, HIF1A, MTF1, MED16, RPS14, JUN, EDF1, NFE2L1, PRDM1, NFE2L2, ERC1, HMGB2, ZNF611, VENTX, NR2C2, ATF2, LIF, FOXQ1, ZNF695, ZNF224, DRAP1, ZNF…	1048	1773	13528	1.3469	0.0381996	0.000452785	0.019782
GOTERM_BP_FAT	GO:0007017~microtubule-based process	41	3.12024	1.10271e-05	KIFC2, KIF23, CAV2, CEP72, CAV1, KIF24, TTK, AURKA, RCC1, TUBB, APP, CENPA, FBXO5, RANBP1, TUBA1A, TUBA1B, KIF2A, KIF14, KIF11, CEP135, CKAP5, RAN, KIF15, PSRC1, BRCA2, ESPL1, UBE2C, TACC3, CENPJ, BRCA1, SMC3, SASS6, KIF1B, ZWINT, BUB1B, HAUS8, STMN1, SMC1A, KPNA2, NCOR1, KIF20A	1048	253	13528	2.09187	0.0391213	0.000458598	0.0202689
GOTERM_BP_FAT	GO:0040012~regulation of locomotion	34	2.58752	1.10644e-05	ACVRL1, PDGFB, CSF1, ITGB3, GREM1, CXCL12, TGFB1, ARHGAP5, BCL2, UNC5C, THBS1, PIK3R1, APC, EGFR, ICAM1, IL6, NF1, MYO1F, ITGA2, IGF1, NTN1, MAPK1, SPAG9, HIF1A, CCR4, CLIC4, PTP4A1, F3, PDGFRA, TGFBR3, ADAM17, PDGFRB, HBEGF, JAK2	1048	192	13528	2.28586	0.0392513	0.000454923	0.0203376
GOTERM_BP_FAT	GO:0031327~negative regulation of cellular biosynthetic process	73	5.55556	1.2826e-05	E2F1, MEF2C, EIF2C1, RSF1, PDGFB, PPARG, CBX3, NFKB1, CBX2, REST, RLIM, GLI2, TGFB1, CDT1, SIN3A, ZNF148, ATP8B1, MYST3, TWIST1, ATF7IP, ZNF281, CDC6, STRN3, RBL1, SPEN, MBD3, CSDA, PURA, EIF4A3, NCOA2, BPTF, RPS14, ZNF136, PRDM1, LCOR, ZMYND11, CAV1, HMGB2, BLM, TIPIN, DRAP1, SKIL, BCOR, TCF4, BAZ2A, HELLS, TERF1, ETV3, CEBPA, IL6, NACC2, TNFSF4, VHL, KLF10, BRCA2, CENPF, ILF3, SIRT7, SNAI2, WWT…	1048	561	13528	1.6797	0.0453568	0.00052141	0.0235752
GOTERM_BP_FAT	GO:0000819~sister chromatid segregation	13	0.989346	1.30372e-05	NCAPH, NIPBL, MAD2L1, NCAPG, ZWINT, DLGAP5, ESPL1, SMC1A, SMC2, LATS1, SMC4, DSCC1, NCAPD2	1048	37	13528	4.53538	0.0460861	0.000524105	0.0239633
GOTERM_BP_FAT	GO:0007093~mitotic cell cycle checkpoint	14	1.06545	1.35383e-05	CDK1, NBN, TTK, CENPF, RPL24, TRRAP, ATM, TGFB1, MAD2L1, ZWINT, BUB1B, CCNA2, APC, TERF1	1048	43	13528	4.20273	0.0478146	0.000538268	0.0248843
GOTERM_BP_FAT	GO:0034621~cellular macromolecular complex subunit organization	52	3.95738	1.4004e-05	XPO1, NCBP1, RSF1, SNRPD1, TGFB1, NDUFS5, PAK2, GSN, HIST1H2BJ, H2AFZ, H2AFX, TUBA1A, TUBA1B, KPNB1, MYST3, ARL2, SRPK2, IPO9, FLNA, PTRF, RPS14, NUP205, RPS15, CELF1, STMN1, CAV2, HMGB2, NUP98, CAV1, DIAPH1, TUBB, HJURP, CENPA, FBXO5, HSPA4, GEMIN8, SFRS2IP, TNPO1, HELLS, HIP1, TAF1, NASP, CENPF, RPL24, SMAD1, ETF1, SF3A1, CENPJ, CENPH, MYH11, CHAF1A, CHAF1B	1048	357	13528	1.88021	0.049418	0.000550727	0.0257402
GOTERM_BP_FAT	GO:0031099~regeneration	18	1.36986	1.4225e-05	CCL2, SOCS3, PPARG, SOCS1, IGF1, TIMP3, TGFB1, CCNB1, LIF, CCNE1, NOTCH2, GPX1, GSN, BCL2, SERPINE1, JAK2, CCNA2, PLAU	1048	69	13528	3.36741	0.050178	0.000553402	0.0261463
GOTERM_BP_FAT	GO:0009890~negative regulation of biosynthetic process	74	5.63166	1.44125e-05	E2F1, MEF2C, EIF2C1, RSF1, PDGFB, PPARG, CBX3, NFKB1, CBX2, REST, RLIM, GLI2, TGFB1, CDT1, SIN3A, ZNF148, ATP8B1, MYST3, TWIST1, ATF7IP, ZNF281, CDC6, STRN3, RBL1, SPEN, MBD3, CSDA, PURA, EIF4A3, NCOA2, BPTF, RPS14, ZNF136, PRDM1, LCOR, ZMYND11, CAV1, HMGB2, BLM, TIPIN, ITGB3, DRAP1, SKIL, BCOR, TCF4, BAZ2A, HELLS, TERF1, ETV3, CEBPA, IL6, NACC2, TNFSF4, VHL, KLF10, BRCA2, CENPF, ILF3, SIRT7, SNA…	1048	573	13528	1.66705	0.0508222	0.000554731	0.0264909
GOTERM_BP_FAT	GO:0009725~response to hormone stimulus	53	4.03349	1.46155e-05	PDGFB, ADCY5, STAT5A, PPARG, PTGS1, AURKA, LATS1, TGFB1, CCNE1, FOS, PDPK1, FAS, LOX, CCNA2, BSG, LYN, SOCS3, STRN3, SOCS1, SOCS7, MAPK1, EP300, BTG2, CCND2, PDGFRA, PEBP1, GNB4, CAV2, HMGB2, CAV1, CCL2, ERBB3, TXN2, ERBB2, TIMP3, BCL2, THBS1, PIK3R1, IL6, TGFBR2, ITGA2, BRCA2, BRCA1, STAT3, PTPN11, ZFP106, NUP62, DUSP1, ADCY9, TGFBR3, JAK2, MTOR, PARP1	1048	367	13528	1.86416	0.0515192	0.000556621	0.0268639
GOTERM_BP_FAT	GO:0065003~macromolecular complex assembly	83	6.31659	1.47636e-05	E2F2, NCBP1, XPO1, HRAS, RSF1, CAPZA2, SNRPD1, TGFB1, ZFP91, NDUFS5, PAK2, GTF2A1, GSN, HIST1H2BJ, H2AFZ, H2AFX, FAS, TUBA1A, USP16, MYC, TUBA1B, KPNB1, TBPL1, MYST3, FANCC, ARL2, SRPK2, IRAK1, GTF2H3, IPO9, FLNA, RAD51, SPAG9, TAF13, PTRF, MED16, RRM2, NUP205, RPS14, RPS15, PEBP1, CELF1, PRNP, SMARCAD1, CAV2, CAV1, NUP98, HMGB2, BLM, DIAPH1, CDH2, POLR2A, TUBB, CENPA, HJURP, FBXO5, HSPA4, GEMIN8…	1048	665	13528	1.61112	0.0520276	0.000556407	0.0271362
GOTERM_BP_FAT	GO:0010629~negative regulation of gene expression	67	5.09893	1.53826e-05	E2F1, MEF2C, EIF2C1, RSF1, PPARG, CBX3, NFKB1, CBX2, REST, RLIM, GLI2, TGFB1, SIN3A, ZNF148, ATP8B1, MYC, MYST3, TWIST1, ATF7IP, ZNF281, STRN3, RBL1, SPEN, MBD3, CSDA, PURA, NCOA2, BPTF, ZNF136, RPS14, CELF1, PRDM1, LCOR, ZMYND11, HMGB2, DRAP1, SKIL, BCOR, TNRC6B, TCF4, BAZ2A, HELLS, ETV3, CEBPA, NACC2, TNFSF4, VHL, KLF10, CENPF, ILF3, SIRT7, SMAD1, SNAI2, WWTR1, SIRT1, STAT3, BRCA1, ATXN1, TRPS1…	1048	504	13528	1.716	0.0541487	0.000573752	0.0282737
GOTERM_BP_FAT	GO:0006793~phosphorus metabolic process	112	8.52359	1.6566e-05	PDP2, STAT5A, STYX, PKMYT1, TTK, LPAR2, AURKA, AURKB, TGFB1, TOP1, APP, PIK3CA, PTPRJ, EGFR, ROCK1, ROCK2, WNK1, SPAG9, MAPK1, PPP1CA, BAZ1B, EIF2S1, NEK8, PDGFRA, BMP2K, PDGFRB, MAPK9, MAPK8, ERC1, NEK7, CAV2, FGFR1, CCL2, STK11, ERBB3, ERBB2, STK17B, BMPR2, CHEK1, ATP6V1B2, PXK, UHMK1, LMTK2, TAF1, NIN, TAOK1, TGFBR2, ITGA1, TRIO, SMG1, ATM, PTPN11, PLK1, TGFBR3, MTOR, ABL1, PIP4K2A, ATP6V0E1, …	1048	973	13528	1.48586	0.0581909	0.000611575	0.0304485
GOTERM_BP_FAT	GO:0006796~phosphate metabolic process	112	8.52359	1.6566e-05	PDP2, STAT5A, STYX, PKMYT1, TTK, LPAR2, AURKA, AURKB, TGFB1, TOP1, APP, PIK3CA, PTPRJ, EGFR, ROCK1, ROCK2, WNK1, SPAG9, MAPK1, PPP1CA, BAZ1B, EIF2S1, NEK8, PDGFRA, BMP2K, PDGFRB, MAPK9, MAPK8, ERC1, NEK7, CAV2, FGFR1, CCL2, STK11, ERBB3, ERBB2, STK17B, BMPR2, CHEK1, ATP6V1B2, PXK, UHMK1, LMTK2, TAF1, NIN, TAOK1, TGFBR2, ITGA1, TRIO, SMG1, ATM, PTPN11, PLK1, TGFBR3, MTOR, ABL1, PIP4K2A, ATP6V0E1, …	1048	973	13528	1.48586	0.0581909	0.000611575	0.0304485
GOTERM_BP_FAT	GO:0007167~enzyme linked receptor protein signaling pathway	50	3.80518	1.903e-05	ACVRL1, PDGFB, STAT5A, FSTL1, TGFB1, FOS, CTGF, EGFR, PTPRJ, IRAK1, SGPL1, SOCS7, FLNA, CHRDL1, JUN, PDGFRA, ADAM17, PDGFRB, TGFBRAP1, FGFR1, CCL2, ERBB3, USP9X, ERBB2, COL3A1, BMPR2, ADCYAP1, LIF, SOS1, CD4, PIK3R1, PTPRD, NIN, KLF10, CREB1, SMAD6, SMAD5, TGFBR2, TRIO, SMAD1, STAT3, PTPN11, RPS6KA5, ZFP106, EPS8, ERBB2IP, HBEGF, TGFBR3, JAK1, JAK2	1048	342	13528	1.88719	0.0665522	0.000695417	0.0349768
GOTERM_BP_FAT	GO:0001775~cell activation	44	3.34855	2.05614e-05	NBN, YWHAZ, BLM, STAT5A, CSF1, IL21R, COL3A1, TLR2, IL7R, CXCL12, TGFB1, VCAM1, ZFP91, MLL5, NLRC3, CD93, BCL2, CD4, FAS, ENTPD1, TCF3, PIK3R1, SPN, IMPDH2, HELLS, CD28, APC, EGFR, MSH6, ICAM1, IL6, TNFSF4, LYN, MSH2, TGFBR2, MYO1F, PRKCD, LAT2, RPL22, LAX1, CD40LG, BAX, PDGFRA, ADAM17	1048	287	13528	1.97899	0.0717114	0.00074385	0.037791
GOTERM_BP_FAT	GO:0051253~negative regulation of RNA metabolic process	52	3.95738	2.06584e-05	MEF2C, E2F1, RSF1, PPARG, CBX3, CBX2, NFKB1, REST, GLI2, SIN3A, ZNF148, TWIST1, ZNF281, ATF7IP, STRN3, RBL1, MBD3, SPEN, CSDA, PURA, NCOA2, BPTF, ZNF136, RPS14, PRDM1, LCOR, ZMYND11, DRAP1, SKIL, BCOR, TCF4, BAZ2A, HELLS, ETV3, CEBPA, TNFSF4, VHL, KLF10, ILF3, SIRT7, SNAI2, WWTR1, SIRT1, STAT3, TRPS1, JAZF1, DNMT1, HIVEP1, NFIC, NCOR1, NCOR2, BARD1	1048	362	13528	1.85424	0.072037	0.000739958	0.0379691
GOTERM_BP_FAT	GO:0033043~regulation of organelle organization	36	2.73973	2.50098e-05	CAV2, XPO1, CAV1, CAPZA2, ELN, TTK, PKMYT1, RCC1, LATS1, CXCL12, PIN1, GSN, RANBP1, SKA1, MYC, ERCC4, RASA1, CD28, TERF1, APC, MLL, ROCK2, DLGAP5, PSRC1, CENPF, MYO1F, IGF1, ESPL1, RICTOR, BRCA1, ATM, TNKS2, MAD2L1, PEBP1, DNMT1, MTOR	1048	217	13528	2.14149	0.0865364	0.000886977	0.0459652
GOTERM_BP_FAT	GO:0045892~negative regulation of transcription, DNA-dependent	51	3.88128	2.6943e-05	MEF2C, E2F1, RSF1, PPARG, CBX3, CBX2, NFKB1, REST, GLI2, SIN3A, ZNF148, TWIST1, ZNF281, ATF7IP, STRN3, RBL1, MBD3, SPEN, CSDA, PURA, NCOA2, BPTF, ZNF136, RPS14, PRDM1, LCOR, ZMYND11, DRAP1, SKIL, BCOR, TCF4, BAZ2A, HELLS, ETV3, CEBPA, TNFSF4, VHL, KLF10, ILF3, SIRT7, SNAI2, WWTR1, SIRT1, STAT3, TRPS1, JAZF1, DNMT1, HIVEP1, NFIC, NCOR1, NCOR2	1048	356	13528	1.84924	0.0929049	0.000946232	0.0495172
GOTERM_BP_FAT	GO:0031570~DNA integrity checkpoint	15	1.14155	2.75782e-05	CDK1, CDC6, NBN, BLM, MSH2, TIPIN, BRIP1, CHEK1, BRCA1, ATM, PTPN11, CDT1, MAPK14, H2AFX, CCNA2	1048	52	13528	3.72358	0.0949878	0.000959221	0.0506844
GOTERM_BP_FAT	GO:0010332~response to gamma radiation	10	0.761035	2.9084e-05	GPX1, CAV1, XRCC2, CCL2, FANCD2, SOCS3, BCL2, BAX, BRCA2, SOD2	1048	23	13528	5.61235	0.0999064	0.00100194	0.0534511
GOTERM_BP_FAT	GO:0007568~aging	23	1.75038	3.01033e-05	MSH6, HRAS, LIMS1, MSH2, SOCS3, PTGS1, ROMO1, BRCA2, WRN, SIRT1, TIMP3, PRKCD, TGFB1, SOD2, FOS, NRAS, NUP62, GSN, JUN, BCL2, SERPINE1, PEBP1, TERF1	1048	110	13528	2.69903	0.103221	0.00102726	0.055324
GOTERM_BP_FAT	GO:0010033~response to organic substance	87	6.621	3.20109e-05	ATP6V0E1, PDGFB, OSMR, STAT5A, ADCY5, PTGS1, PPARG, TLR2, AURKA, LATS1, TGFB1, B2M, FOS, CCNE1, PDPK1, GSN, LOX, FAS, MYC, CCNA2, CYR61, EGFR, IRAK1, BSG, LYN, SOCS3, STRN3, SOCS1, SOCS7, MAPK1, EP300, BTG2, CCND2, CCR4, JUN, ERN1, PDGFRA, ADAM17, PEBP1, GNB4, NFE2L2, CAV2, CAV1, HMGB2, CCL2, MCL1, TXN2, ERBB3, ERBB2, COL3A1, NR3C1, TIMP3, AK3L1, SERPINH1, BCL2, DNAJA1, HSPA4, CD4, THBS1, HSPA8, …	1048	721	13528	1.5576	0.109391	0.00108212	0.0588287
GOTERM_BP_FAT	GO:0007179~transforming growth factor beta receptor signaling pathway	16	1.21766	3.74435e-05	CCL2, ACVRL1, PDGFB, KLF10, SMAD6, USP9X, CREB1, TGFBR2, SMAD5, COL3A1, SMAD1, TGFB1, FOS, JUN, TGFBR3, TGFBRAP1	1048	60	13528	3.44224	0.12673	0.00125394	0.0688093
GOTERM_BP_FAT	GO:0016481~negative regulation of transcription	61	4.64231	3.94341e-05	MEF2C, E2F1, RSF1, PPARG, CBX3, NFKB1, CBX2, REST, RLIM, GLI2, TGFB1, SIN3A, ZNF148, ATP8B1, MYST3, TWIST1, ZNF281, ATF7IP, STRN3, RBL1, SPEN, MBD3, CSDA, PURA, NCOA2, BPTF, ZNF136, RPS14, PRDM1, LCOR, ZMYND11, HMGB2, DRAP1, SKIL, BCOR, TCF4, BAZ2A, HELLS, ETV3, CEBPA, NACC2, TNFSF4, VHL, KLF10, CENPF, ILF3, SIRT7, SNAI2, WWTR1, SIRT1, STAT3, BRCA1, ATXN1, TRPS1, GRLF1, JAZF1, DNMT1, HIVEP1, NFIC…	1048	459	13528	1.7155	0.132999	0.00130845	0.0724662
GOTERM_BP_FAT	GO:0031399~regulation of protein modification process	44	3.34855	4.02891e-05	CAV1, PDGFB, BMPR2, TTK, TGFB1, PIN1, LIF, ZFP91, MAP3K2, BCL2, PSMD2, FBXO5, CD4, FAM129A, RPS27A, EGFR, CDK1, IL6, MLL, LYN, SOCS3, SMAD6, SOCS1, IGF1, CDC20, RICTOR, UBE2C, CDC27, PRKCD, BRCA1, CCNB1, MAD2L1, CCND2, PLK1, JUN, HIPK3, BAX, BUB1B, PEBP1, PDGFRB, ADAM17, DNMT1, JAK2, MTOR	1048	295	13528	1.92532	0.135677	0.00132466	0.0740368
GOTERM_BP_FAT	GO:0048145~regulation of fibroblast proliferation	12	0.913242	4.17203e-05	BMI1, NBN, PDGFB, BAX, PDGFRA, IGF1, CDK6, NGFR, CDK4, B4GALT7, CCNA2, SOD2	1048	35	13528	4.42574	0.140143	0.00135934	0.076666
GOTERM_BP_FAT	GO:0051254~positive regulation of RNA metabolic process	63	4.79452	4.46953e-05	E2F1, MEF2C, NCBP1, STAT5A, PPARG, NFKB1, FOXO3, GLI2, TGFB1, FOS, CCNE1, MLL5, APP, MYOCD, ZNF148, GATA6, PSMC3IP, MKL2, USP16, MYC, ATF7IP, RAN, STRN3, EP300, HIF1A, NCOA2, MTF1, BPTF, NCOA4, JUN, NFE2L2, CLOCK, HMGB2, LIF, REL, HAND2, TCF4, TCF3, CEBPA, BMP3, TAF1, IL6, CEBPB, MLL, KLF13, CREB1, PSRC1, SMAD5, CREBBP, IGF1, ILF3, SMAD1, WWTR1, CENPK, STAT3, BRCA1, ATXN1, RNF6, ILF2, SP1, MAPK14…	1048	481	13528	1.6907	0.149351	0.00144321	0.0821308
GOTERM_BP_FAT	GO:0006310~DNA recombination	22	1.67428	4.53213e-05	MSH6, XRCC3, NBN, XRCC2, BLM, MSH2, BRCA2, CHEK1, WRN, BRCA1, ATM, RAD51, NONO, RPA1, ATRX, RECQL, RAD21, CD40LG, PSMC3IP, H2AFX, ERCC4, TRIP13	1048	105	13528	2.70462	0.151276	0.00145046	0.0832805
GOTERM_BP_FAT	GO:0045321~leukocyte activation	38	2.89193	4.90341e-05	NBN, YWHAZ, BLM, STAT5A, CSF1, IL21R, TLR2, IL7R, CXCL12, TGFB1, VCAM1, MLL5, NLRC3, CD93, BCL2, CD4, FAS, TCF3, SPN, IMPDH2, HELLS, PIK3R1, CD28, APC, MSH6, ICAM1, TNFSF4, LYN, MSH2, TGFBR2, MYO1F, PRKCD, LAT2, RPL22, LAX1, CD40LG, BAX, ADAM17	1048	242	13528	2.02694	0.162604	0.00155544	0.0901001
GOTERM_BP_FAT	GO:0051327~M phase of meiotic cell cycle	21	1.59817	5.0551e-05	MSH6, NBN, XRCC2, MKI67, SGOL2, SGOL1, BRCA2, CHEK1, ESPL1, ATM, SMC3, RAD51, RPA1, RAD21, PLK1, FANCD2, PSMC3IP, FBXO5, H2AFX, SMC1A, TRIP13	1048	98	13528	2.76609	0.167189	0.00158959	0.0928861
GOTERM_BP_FAT	GO:0007126~meiosis	21	1.59817	5.0551e-05	MSH6, NBN, XRCC2, MKI67, SGOL2, SGOL1, BRCA2, CHEK1, ESPL1, ATM, SMC3, RAD51, RPA1, RAD21, PLK1, FANCD2, PSMC3IP, FBXO5, H2AFX, SMC1A, TRIP13	1048	98	13528	2.76609	0.167189	0.00158959	0.0928861
GOTERM_BP_FAT	GO:0051130~positive regulation of cellular component organization	31	2.35921	5.54298e-05	CAV2, CAV1, C3, TGFB1, ZFP91, PDPK1, NUMB, RANBP1, PIK3R1, CD28, HIP1, APC, TERF1, TAF1, ROCK2, DLGAP5, PSRC1, ITGA2, IGF1, ESPL1, SMAD1, RICTOR, NTN1, TNKS2, MIB1, GSK3B, PEBP1, DNMT1, MTOR, NGFR, EIF5A2	1048	181	13528	2.21083	0.181765	0.00172787	0.101847
GOTERM_BP_FAT	GO:0000070~mitotic sister chromatid segregation	12	0.913242	5.59099e-05	NCAPH, MAD2L1, NIPBL, NCAPG, ZWINT, DLGAP5, ESPL1, SMC1A, SMC2, NCAPD2, SMC4, DSCC1	1048	36	13528	4.3028	0.183186	0.00172794	0.102728
GOTERM_BP_FAT	GO:0034622~cellular macromolecular complex assembly	46	3.50076	5.61886e-05	CAV2, NCBP1, XPO1, HMGB2, NUP98, CAV1, RSF1, DIAPH1, SNRPD1, TGFB1, NDUFS5, TUBB, HJURP, GSN, CENPA, HIST1H2BJ, H2AFZ, FBXO5, HSPA4, H2AFX, GEMIN8, SFRS2IP, TUBA1A, TNPO1, TUBA1B, KPNB1, HELLS, MYST3, HIP1, ARL2, SRPK2, TAF1, CENPF, IPO9, RPL24, SMAD1, SF3A1, CENPJ, FLNA, RPS14, NUP205, RPS15, MYH11, CELF1, CHAF1A, CHAF1B	1048	318	13528	1.86725	0.184009	0.00172184	0.10324
GOTERM_BP_FAT	GO:0006275~regulation of DNA replication	16	1.21766	5.65751e-05	CDC6, HRAS, NBN, PDGFB, BLM, TIPIN, IGF1, BRCA2, GLI2, TGFB1, CDT1, TNKS2, JUN, PDGFRA, PCNA, TERF1	1048	62	13528	3.3312	0.18515	0.00171912	0.10395
GOTERM_BP_FAT	GO:0001932~regulation of protein amino acid phosphorylation	30	2.28311	5.94117e-05	CAV1, PDGFB, BMPR2, TTK, TGFB1, PIN1, LIF, ZFP91, MAP3K2, BCL2, CD4, FAM129A, EGFR, IL6, LYN, SOCS3, SMAD6, SOCS1, IGF1, RICTOR, PRKCD, CCND2, JUN, BAX, HIPK3, PEBP1, ADAM17, PDGFRB, JAK2, MTOR	1048	173	13528	2.23845	0.193473	0.00179021	0.109159
GOTERM_BP_FAT	GO:0007052~mitotic spindle organization	8	0.608828	6.03094e-05	KIF23, KIF11, RAN, TTK, STMN1, RCC1, SMC1A, SMC3	1048	15	13528	6.88448	0.196089	0.00180223	0.110808
GOTERM_BP_FAT	GO:0045893~positive regulation of transcription, DNA-dependent	62	4.71842	6.49492e-05	E2F1, MEF2C, STAT5A, PPARG, NFKB1, FOXO3, GLI2, TGFB1, FOS, CCNE1, MLL5, APP, MYOCD, ZNF148, GATA6, PSMC3IP, MKL2, USP16, MYC, ATF7IP, RAN, STRN3, EP300, HIF1A, NCOA2, MTF1, BPTF, NCOA4, JUN, NFE2L2, CLOCK, HMGB2, LIF, REL, HAND2, TCF4, TCF3, CEBPA, BMP3, TAF1, IL6, CEBPB, MLL, KLF13, CREB1, PSRC1, SMAD5, CREBBP, IGF1, ILF3, SMAD1, WWTR1, CENPK, STAT3, BRCA1, ATXN1, RNF6, ILF2, SP1, MAPK14, ATXN7…	1048	477	13528	1.67782	0.209476	0.00192486	0.119328
GOTERM_BP_FAT	GO:0051783~regulation of nuclear division	15	1.14155	6.75839e-05	CAV2, DLGAP5, CENPF, IGF1, PKMYT1, TTK, ESPL1, RCC1, ATM, PIN1, MAD2L1, PEBP1, APC, TERF1, CD28	1048	56	13528	3.45761	0.216978	0.0019866	0.124165
GOTERM_BP_FAT	GO:0007088~regulation of mitosis	15	1.14155	6.75839e-05	CAV2, DLGAP5, CENPF, IGF1, PKMYT1, TTK, ESPL1, RCC1, ATM, PIN1, MAD2L1, PEBP1, APC, TERF1, CD28	1048	56	13528	3.45761	0.216978	0.0019866	0.124165
GOTERM_BP_FAT	GO:0032570~response to progesterone stimulus	9	0.684932	6.79751e-05	CCNE1, FOS, CAV1, CCL2, SOCS3, ERBB2, SOCS1, THBS1, TGFB1	1048	20	13528	5.80878	0.218086	0.00198199	0.124884
GOTERM_BP_FAT	GO:0051321~meiotic cell cycle	21	1.59817	6.8273e-05	MSH6, NBN, XRCC2, MKI67, SGOL2, SGOL1, BRCA2, CHEK1, ESPL1, ATM, SMC3, RAD51, RPA1, RAD21, PLK1, FANCD2, PSMC3IP, FBXO5, H2AFX, SMC1A, TRIP13	1048	100	13528	2.71076	0.218928	0.00197475	0.125431
GOTERM_BP_FAT	GO:0048872~homeostasis of number of cells	21	1.59817	6.8273e-05	IL6, IL2RA, LYN, STAT5A, CSF1, SMAD5, IREB2, IL7R, TGFB1, RPA1, MLL5, RPS19, SP1, RPS17, RPS14, BAX, BCL2, TGFBR3, FAS, FANCC, RPS24	1048	100	13528	2.71076	0.218928	0.00197475	0.125431
GOTERM_BP_FAT	GO:0048545~response to steroid hormone stimulus	32	2.43531	6.9927e-05	CAV2, HMGB2, CAV1, CCL2, PDGFB, ERBB2, PTGS1, PPARG, AURKA, TIMP3, TGFB1, CCNE1, FOS, BCL2, LOX, FAS, THBS1, CCNA2, IL6, SOCS3, STRN3, TGFBR2, SOCS1, BRCA2, BRCA1, STAT3, MAPK1, EP300, DUSP1, CCND2, PDGFRA, PEBP1	1048	192	13528	2.1514	0.22359	0.00200651	0.128467
GOTERM_BP_FAT	GO:0009611~response to wounding	67	5.09893	7.47134e-05	F2RL2, F2RL3, ACVRL1, PDGFB, TLR2, NFKB1, TGFB1, FOS, GPX1, CTGF, GSN, SERPINE1, LOX, LYN, LYZ, SERPING1, ALOX15, HIF1A, CCR4, CD40LG, F3, KIAA1715, CCR2, PDGFRA, PEBP1, ADAM17, NFE2L1, NGFR, YWHAZ, CCL2, ERBB3, C3, TXN2, ERBB2, CXCL2, COL3A1, ITGB3, PXK, TIMP3, BCL2, P2RY1, THBS1, ENTPD1, PAPSS2, IL6, IL2RA, CEBPB, TNFSF4, NF1, TGFBR2, ITGA2, IGF1, SMAD1, ANXA5, COL5A1, STAT3, CD180, SOD2, CCL11…	1048	530	13528	1.63182	0.236924	0.00212685	0.137255
GOTERM_BP_FAT	GO:0010608~posttranscriptional regulation of gene expression	34	2.58752	7.87131e-05	NCBP1, EIF2C1, AURKA, ZFP36L1, APP, BCL2, TNRC6B, THBS1, FAM129A, SAMD4A, CD28, IL6, VHL, IREB2, APTX, ITGA2, SMAD1, RPS4X, CDK4, ETF1, PRKCD, RPS5, HNRNPU, FLNA, EIF4B, EIF4A3, MAPK1, EIF4G2, EIF4H, EIF2S1, EIF4A2, CELF1, MTOR, EIF5A2	1048	211	13528	2.08003	0.247891	0.0022231	0.144598
GOTERM_BP_FAT	GO:0008219~cell death	85	6.4688	8.08853e-05	E2F1, MEF2C, E2F2, IER3, HRAS, MEF2A, FGF14, NFKB1, FOXO3, TGFB1, RPS3, TOP1, GPX1, G2E3, APP, RAD21, PAK2, GSN, GATA6, TARDBP, BAG2, UNC5C, FAS, MYC, TOP2A, RPS27A, TWIST1, SGPL1, MAGI3, ROCK1, LYZ, APTX, ESPL1, ECT2, DAPK1, EIF4G2, EP300, HIPK3, F3, JUN, ERN1, BUB1B, MAPK8, NGFR, TNFRSF21, MCL1, GULP1, ERBB3, STK17B, PPP3R1, AKAP13, GREM1, RRAGC, TSC22D3, HAND2, SOS1, BCL2, SOS2, THBS1, TERF1, …	1048	719	13528	1.52603	0.253781	0.0022667	0.148586
GOTERM_BP_FAT	GO:0045787~positive regulation of cell cycle	15	1.14155	8.32892e-05	EGFR, APP, CCND2, DLGAP5, STAT5A, SMAD6, PEBP1, BRCA2, ADAM17, IGF1, ESPL1, BIRC5, TCF3, CD28, TERF1	1048	57	13528	3.39695	0.260245	0.00231605	0.152998
GOTERM_BP_FAT	GO:0006461~protein complex assembly	64	4.87062	0.000102572	E2F2, XPO1, HRAS, RSF1, CAPZA2, TGFB1, ZFP91, NDUFS5, GTF2A1, PAK2, GSN, FAS, TUBA1A, USP16, TUBA1B, KPNB1, MYC, TBPL1, FANCC, ARL2, IRAK1, GTF2H3, IPO9, FLNA, RAD51, SPAG9, TAF13, PTRF, MED16, RRM2, NUP205, PEBP1, PRNP, SMARCAD1, CAV2, NUP98, CAV1, BLM, DIAPH1, CDH2, POLR2A, TUBB, FBXO5, HSPA4, SKIL, TNPO1, GTF3C4, TERF1, HIP1, APC, TAF1, NACC2, MLL, VHL, CREBBP, CENPF, SMAD1, ANXA5, CENPJ, SOD2…	1048	505	13528	1.63592	0.310113	0.00282979	0.188389
GOTERM_BP_FAT	GO:0070271~protein complex biogenesis	64	4.87062	0.000102572	E2F2, XPO1, HRAS, RSF1, CAPZA2, TGFB1, ZFP91, NDUFS5, GTF2A1, PAK2, GSN, FAS, TUBA1A, USP16, TUBA1B, KPNB1, MYC, TBPL1, FANCC, ARL2, IRAK1, GTF2H3, IPO9, FLNA, RAD51, SPAG9, TAF13, PTRF, MED16, RRM2, NUP205, PEBP1, PRNP, SMARCAD1, CAV2, NUP98, CAV1, BLM, DIAPH1, CDH2, POLR2A, TUBB, FBXO5, HSPA4, SKIL, TNPO1, GTF3C4, TERF1, HIP1, APC, TAF1, NACC2, MLL, VHL, CREBBP, CENPF, SMAD1, ANXA5, CENPJ, SOD2…	1048	505	13528	1.63592	0.310113	0.00282979	0.188389
GOTERM_BP_FAT	GO:0016265~death	85	6.4688	0.000103265	E2F1, MEF2C, E2F2, IER3, HRAS, MEF2A, FGF14, NFKB1, FOXO3, TGFB1, RPS3, TOP1, GPX1, G2E3, APP, RAD21, PAK2, GSN, GATA6, TARDBP, BAG2, UNC5C, FAS, MYC, TOP2A, RPS27A, TWIST1, SGPL1, MAGI3, ROCK1, LYZ, APTX, ESPL1, ECT2, DAPK1, EIF4G2, EP300, HIPK3, F3, JUN, ERN1, BUB1B, MAPK8, NGFR, TNFRSF21, MCL1, GULP1, ERBB3, STK17B, PPP3R1, AKAP13, GREM1, RRAGC, TSC22D3, HAND2, SOS1, BCL2, SOS2, THBS1, TERF1, …	1048	724	13528	1.51549	0.311841	0.00282733	0.18966
GOTERM_BP_FAT	GO:0042770~DNA damage response, signal transduction	18	1.36986	0.000107606	MSH6, CDK1, NBN, BLM, MSH2, TIPIN, BRCA2, BRIP1, CHEK1, BRCA1, ATM, PTPN11, HIPK1, MAPK14, H2AFX, ABL1, SMC1A, CCNA2	1048	80	13528	2.90439	0.322569	0.0029239	0.197626
GOTERM_BP_FAT	GO:0048015~phosphoinositide-mediated signaling	19	1.44597	0.000114836	F2RL3, HMGB2, PIK3C2A, ERBB2, IGF1, AURKA, UBE2C, HOMER1, AGTR1, TYMS, RFC4, GSN, ZWINT, P2RY1, PCNA, BUB1B, PIK3CA, TOP2A, FEN1	1048	88	13528	2.78704	0.340066	0.00309681	0.210891
GOTERM_BP_FAT	GO:0012501~programmed cell death	74	5.63166	0.000117637	E2F1, MEF2C, E2F2, IER3, HRAS, MEF2A, NFKB1, FOXO3, RPS3, TOP1, GPX1, G2E3, APP, RAD21, PAK2, GSN, GATA6, BAG2, UNC5C, FAS, TOP2A, MYC, RPS27A, TWIST1, SGPL1, MAGI3, ROCK1, ESPL1, ECT2, DAPK1, EP300, HIPK3, F3, JUN, ERN1, BUB1B, MAPK8, NGFR, TNFRSF21, MCL1, ERBB3, GULP1, STK17B, PPP3R1, AKAP13, GREM1, RRAGC, TSC22D3, HAND2, SOS1, BCL2, SOS2, THBS1, TERF1, HIP1, IL6, IL2RA, PDCD10, MLL, MSH2, BIRC…	1048	611	13528	1.56337	0.346723	0.00314877	0.21603
GOTERM_BP_FAT	GO:0006417~regulation of translation	25	1.90259	0.000124555	NCBP1, IL6, EIF2C1, IREB2, ITGA2, RPS4X, ETF1, CDK4, RPS5, ZFP36L1, EIF4B, EIF4A3, MAPK1, EIF4G2, APP, EIF4A2, EIF4H, EIF2S1, MTOR, TNRC6B, THBS1, FAM129A, EIF5A2, SAMD4A, CD28	1048	137	13528	2.35555	0.362876	0.00330915	0.228719
GOTERM_BP_FAT	GO:0045596~negative regulation of cell differentiation	34	2.58752	0.000124887	NBN, CAV1, HMGB3, STAT5A, PPARG, EZH2, ITGB3, REST, GLI2, TGFB1, LIF, ZFP91, SEMA3F, MBNL3, RC3H1, ASPM, MYST3, TWIST1, APC, NF1, CREBBP, IGF1, CDK6, WWTR1, SIRT1, NTN1, SOD2, MAPK1, NOTCH2, MIB1, RNF6, RIF1, TGFBR3, NGFR	1048	216	13528	2.03188	0.363643	0.0032938	0.229329
GOTERM_BP_FAT	GO:0006915~apoptosis	73	5.55556	0.000129608	E2F1, MEF2C, E2F2, IER3, HRAS, MEF2A, NFKB1, FOXO3, RPS3, GPX1, G2E3, APP, RAD21, PAK2, GSN, GATA6, BAG2, FAS, UNC5C, TOP2A, MYC, RPS27A, TWIST1, SGPL1, MAGI3, ROCK1, ESPL1, ECT2, DAPK1, EP300, HIPK3, F3, JUN, ERN1, BUB1B, MAPK8, NGFR, TNFRSF21, MCL1, ERBB3, GULP1, STK17B, PPP3R1, AKAP13, GREM1, RRAGC, TSC22D3, HAND2, SOS1, BCL2, SOS2, THBS1, TERF1, HIP1, IL6, IL2RA, PDCD10, MLL, MSH2, BIRC6, TRI…	1048	602	13528	1.5653	0.374423	0.00339336	0.237987
GOTERM_BP_FAT	GO:0031577~spindle checkpoint	7	0.532725	0.000130309	MAD2L1, CENPF, TTK, BIRC5, ATM, TERF1, APC	1048	12	13528	7.5299	0.376009	0.0033872	0.239274
GOTERM_BP_FAT	GO:0007569~cell aging	11	0.837139	0.000131581	NRAS, HRAS, LIMS1, NUP62, BCL2, SERPINE1, ROMO1, BRCA2, WRN, SIRT1, TERF1	1048	33	13528	4.3028	0.378876	0.00339583	0.241607
GOTERM_BP_FAT	GO:0043627~response to estrogen stimulus	21	1.59817	0.000138773	CAV2, CAV1, PDGFB, SOCS3, STRN3, SOCS1, TGFBR2, PPARG, BRCA2, AURKA, TIMP3, BRCA1, STAT3, TGFB1, CCNE1, MAPK1, DUSP1, CCND2, BCL2, PDGFRA, CCNA2	1048	105	13528	2.58168	0.394836	0.00355576	0.254797
GOTERM_BP_FAT	GO:0008285~negative regulation of cell proliferation	49	3.72907	0.000154144	CAV2, CAV1, ACVRL1, STK11, E2F7, ERBB2, PPARG, STRN, CHEK1, MXI1, TIMP2, CDH5, TGFB1, CUL5, BCL2, THBS1, B4GALT7, RUNX3, SPN, APC, CEBPA, CDC6, IL6, RBBP4, IL2RA, MLL, VHL, KLF10, NF1, TGFBR2, BRCA2, CDK6, SMAD1, CDKN3, SOD2, BTLA, MFN2, NOTCH2, PPM1D, LEPRE1, SSTR3, NUP62, BTG2, JUN, BAX, TGFBR3, JAK2, UTP20, PMP22	1048	361	13528	1.75211	0.427585	0.0039211	0.282982
GOTERM_BP_FAT	GO:0006913~nucleocytoplasmic transport	27	2.05479	0.000154742	XPO1, NCBP1, NUP98, AGFG1, POLA2, TGFB1, MLXIP, KPNB1, TNPO1, HSPA9, XPOT, RAN, SMG1, IPO9, NUP155, ATXN1, MAPK1, PRICKLE1, JUN, NUP205, RSRC1, TRPS1, GSK3B, RPS15, JAK2, KPNA2, KPNA1	1048	156	13528	2.23415	0.428823	0.00390882	0.284078
GOTERM_BP_FAT	GO:0043523~regulation of neuron apoptosis	19	1.44597	0.000155273	HRAS, XRCC2, ROCK1, ERBB3, MSH2, NF1, ITGA1, ADNP, NR3C1, ATM, SOD2, GPX1, NRAS, ZFP91, JUN, BAX, BCL2, JAK2, RASA1	1048	90	13528	2.72511	0.429919	0.00389501	0.285051
GOTERM_BP_FAT	GO:0045005~maintenance of fidelity during DNA-dependent DNA replication	5	0.380518	0.000167443	BLM, POLD1, TIPIN, BRCA2, WRN	1048	5	13528	12.9084	0.454485	0.00417077	0.307359
GOTERM_BP_FAT	GO:0000122~negative regulation of transcription from RNA polymerase II promoter	39	2.96804	0.000169398	MEF2C, E2F1, ZMYND11, PPARG, NFKB1, CBX2, GLI2, SIN3A, DRAP1, ZNF148, SKIL, TCF4, BCOR, ETV3, TWIST1, CEBPA, ZNF281, ATF7IP, VHL, STRN3, KLF10, RBL1, MBD3, CSDA, SNAI2, WWTR1, STAT3, NCOA2, BPTF, ZNF136, RPS14, JAZF1, DNMT1, HIVEP1, PRDM1, NFIC, LCOR, NCOR1, NCOR2	1048	266	13528	1.89258	0.458333	0.00419054	0.310944
GOTERM_BP_FAT	GO:0051789~response to protein stimulus	21	1.59817	0.000181426	LYN, KLF10, ITGA2, NR3C1, SERPINH1, TGFB1, FOS, CCR4, BCL2, DNAJA1, HSPA4L, ERN1, HSPA4, CD4, FAS, NFE2L2, DNAJB4, UBXN4, HSPA8, CYR61, DNAJB5	1048	107	13528	2.53342	0.481409	0.00445697	0.332986
GOTERM_BP_FAT	GO:0000079~regulation of cyclin-dependent protein kinase activity	14	1.06545	0.000184481	EGFR, CCNT2, CDC6, BLM, CCNT1, PKMYT1, CHEK1, CDKN3, LATS1, CDC25A, CCNE2, CCND2, ADAM17, APC	1048	54	13528	3.34662	0.487112	0.00450131	0.338585
GOTERM_BP_FAT	GO:0051169~nuclear transport	27	2.05479	0.000191194	XPO1, NCBP1, NUP98, AGFG1, POLA2, TGFB1, MLXIP, KPNB1, TNPO1, HSPA9, XPOT, RAN, SMG1, IPO9, NUP155, ATXN1, MAPK1, PRICKLE1, JUN, NUP205, RSRC1, TRPS1, GSK3B, RPS15, JAK2, KPNA2, KPNA1	1048	158	13528	2.20587	0.499425	0.00463352	0.350886
GOTERM_BP_FAT	GO:0006928~cell motion	60	4.56621	0.000191447	TLN1, ACVRL1, PDGFB, CAPZA2, MYLIP, GLI2, CXCL12, TGFB1, GPX1, ACTR2, APP, CTGF, PEX2, SEMA3F, UNC5C, TOP2B, RPS27A, TWIST1, ICAM1, SGPL1, ROCK1, CERCAM, HIF1A, CCR4, ADAM17, PDGFRB, MAPK8, NGFR, CAV2, CCL2, ERBB2, VIM, ITGA11, FPR1, CDH2, VCAM1, SEMA5A, TUBB, DNAJA1, THBS1, RUNX3, APC, ACTB, IL6, MSH2, VHL, ITGA1, IGF1, ITGA2, RPL24, NTN1, COL5A1, STAT3, MAPK14, BAX, HBEGF, TGFBR3, JAK2, LRP8, P…	1048	475	13528	1.63053	0.499882	0.00460876	0.351348
GOTERM_BP_FAT	GO:0000077~DNA damage checkpoint	13	0.989346	0.000221424	CDK1, NBN, BLM, MSH2, MAPK14, TIPIN, BRIP1, CHEK1, H2AFX, CCNA2, BRCA1, ATM, PTPN11	1048	48	13528	3.49602	0.55131	0.00529338	0.406258
GOTERM_BP_FAT	GO:0046777~protein amino acid autophosphorylation	18	1.36986	0.000234479	EGFR, TAF1, IRAK1, CAV2, ERBB2, SMG1, UHMK1, PAK2, MAP3K3, EIF2S1, PDGFRA, LMTK2, ERN1, CDK12, PDGFRB, JAK2, MTOR, CAMK2A	1048	85	13528	2.73354	0.572019	0.00556784	0.43016
GOTERM_BP_FAT	GO:0007281~germ cell development	20	1.52207	0.000239156	AGFG1, RAN, MSH2, SMAD5, AFF4, BRCA2, CASC5, FOXO3, CXCL12, NR2C2, CCNB1, BAX, BCL2, PEBP1, FBXO5, CELF1, MTOR, TBPL1, FANCC, TRIP13	1048	101	13528	2.55612	0.579204	0.0056416	0.438723
GOTERM_BP_FAT	GO:0006917~induction of apoptosis	44	3.34855	0.000261577	STK17B, TLR2, AKAP13, FOXO3, TIMP3, TRAIP, TGFB1, RPS3, GPX1, TUBB, APP, CUL5, RPS3A, SOS1, SOS2, ZNF443, FAS, MYC, RUNX3, SPN, RPS27A, HIP1, TERF1, MSH6, CEBPB, KLF10, TRIO, BRCA2, ECT2, BRCA1, ATM, DAPK1, JMY, MAPK1, NOTCH2, SSTR3, HIPK1, BAX, ERN1, MAPK9, JAK2, MAPK8, NGFR, ABL1	1048	320	13528	1.7749	0.612009	0.00612901	0.479762
GOTERM_BP_FAT	GO:0043065~positive regulation of apoptosis	55	4.18569	0.000269004	TLR2, FOXO3, TGFB1, RPS3, GPX1, APP, CUL5, RPS3A, ZNF443, FAS, TOP2A, MYC, RPS27A, SPN, ECT2, JMY, DAPK1, MAPK1, SSTR3, HIPK1, JUN, ERN1, MAPK9, MAPK8, NGFR, PPP3R1, STK17B, AKAP13, NR3C1, TIMP3, TRAIP, TUBB, BCL2, SOS1, SOS2, RUNX3, HIP1, APC, TERF1, MSH6, IL2RA, CEBPB, KLF10, NF1, ITGA1, TRIO, BRCA2, BRCA1, ATM, NOTCH2, DUSP1, BAX, JAK2, ABL1, BARD1	1048	430	13528	1.65107	0.6223	0.00626196	0.49335
GOTERM_BP_FAT	GO:0000082~G1/S transition of mitotic cell cycle	14	1.06545	0.000272208	EGFR, CDC7, DBF4, RCC1, CDKN3, CDK4, CDC25A, CCNE1, CUL5, CCND2, BCL2, NPAT, ADAM17, CAMK2A	1048	56	13528	3.2271	0.626656	0.00629584	0.499213
GOTERM_BP_FAT	GO:0042493~response to drug	33	2.51142	0.000278816	CAV2, NBN, YWHAZ, CAV1, CCL2, TXN2, ERBB3, ERBB2, PPARG, TLR2, TGFB1, CCNE1, TOP1, FOS, BCL2, LOX, APC, LYN, SOCS3, MSH2, CREB1, SOCS1, TGFBR2, CENPF, ITGA2, SMAD1, PARK7, STAT3, SOD2, EP300, JUN, PEBP1, ADAM17	1048	216	13528	1.97212	0.63548	0.00640725	0.511302
GOTERM_BP_FAT	GO:0012502~induction of programmed cell death	44	3.34855	0.000280983	STK17B, TLR2, AKAP13, FOXO3, TIMP3, TRAIP, TGFB1, RPS3, GPX1, TUBB, APP, CUL5, RPS3A, SOS1, SOS2, ZNF443, FAS, MYC, RUNX3, SPN, RPS27A, HIP1, TERF1, MSH6, CEBPB, KLF10, TRIO, BRCA2, ECT2, BRCA1, ATM, DAPK1, JMY, MAPK1, NOTCH2, SSTR3, HIPK1, BAX, ERN1, MAPK9, JAK2, MAPK8, NGFR, ABL1	1048	321	13528	1.76938	0.638329	0.00641616	0.515266
GOTERM_BP_FAT	GO:0051098~regulation of binding	26	1.97869	0.000281799	RSF1, BLM, TLR2, TGFB1, RPS3, ADRB3, NLRC3, BCL2, BRD4, CAMK2A, IRAK1, ICAM1, IL6, TNFSF4, RUNX1T1, ITGA2, SIRT1, PRKCD, FLNA, JMY, EP300, BAX, EDF1, TGFBR3, JAK2, ERC1	1048	153	13528	2.19358	0.639396	0.0063944	0.516759
GOTERM_BP_FAT	GO:0001101~response to acid	9	0.684932	0.000300137	ATP6V0E1, CCL2, LYN, GSN, MSH2, BCL2, BAX, MTOR, TIMP3	1048	24	13528	4.84065	0.662557	0.00676674	0.550299
GOTERM_BP_FAT	GO:0051338~regulation of transferase activity	49	3.72907	0.000310233	CCNT2, PDGFB, ADCY5, PPARG, CCNT1, PKMYT1, LPAR2, LATS1, TGFB1, CCNE2, APP, PDPK1, CERKL, PAK2, EGFR, IRAK1, CDC6, RBL1, SPAG9, LAX1, CCND2, HIPK3, ERN1, ADAM17, CAV1, BLM, ERBB2, CSF1, FPR1, CHEK1, MAP3K2, SERINC1, CD4, THBS1, APC, TERF1, NF1, TGFBR2, ITGA1, CDKN3, CDC25A, PTPN11, SH3BP5, ADCY9, NUP62, RGS4, JAK2, LRP8, MTOR	1048	372	13528	1.7003	0.674667	0.00695031	0.568761
GOTERM_BP_FAT	GO:0007178~transmembrane receptor protein serine/threonine kinase signaling pathway	20	1.52207	0.000310951	IRAK1, ACVRL1, CCL2, PDGFB, KLF10, CREB1, SMAD6, USP9X, TGFBR2, COL3A1, SMAD5, BMPR2, FSTL1, SMAD1, TGFB1, FOS, CHRDL1, JUN, TGFBR3, TGFBRAP1	1048	103	13528	2.50648	0.675512	0.00692349	0.570074
GOTERM_BP_FAT	GO:0032103~positive regulation of response to external stimulus	15	1.14155	0.000311257	IL6, PDGFB, OSMR, C3, STAT5A, ITGA2, CXCL12, TGFB1, AGTR1, ZFP91, CCR4, F3, ADAM17, JAK2, THBS1	1048	64	13528	3.02541	0.675871	0.00688791	0.570633
GOTERM_BP_FAT	GO:0043068~positive regulation of programmed cell death	55	4.18569	0.000318675	TLR2, FOXO3, TGFB1, RPS3, GPX1, APP, CUL5, RPS3A, ZNF443, FAS, TOP2A, MYC, RPS27A, SPN, ECT2, JMY, DAPK1, MAPK1, SSTR3, HIPK1, JUN, ERN1, MAPK9, MAPK8, NGFR, PPP3R1, STK17B, AKAP13, NR3C1, TIMP3, TRAIP, TUBB, BCL2, SOS1, SOS2, RUNX3, HIP1, APC, TERF1, MSH6, IL2RA, CEBPB, KLF10, NF1, ITGA1, TRIO, BRCA2, BRCA1, ATM, NOTCH2, DUSP1, BAX, JAK2, ABL1, BARD1	1048	433	13528	1.63963	0.68446	0.00700868	0.584196
GOTERM_BP_FAT	GO:0030155~regulation of cell adhesion	24	1.82648	0.000325894	ICAM1, ACVRL1, ERBB3, STAT5A, CSF1, ERBB2, NF1, CCDC80, ITGA2, MYO1F, CDK6, TGFB1, CD47, FBLN2, GSN, BCL2, JAK2, COL8A1, THBS1, PIK3R1, SPN, RASA1, CYR61, APC	1048	137	13528	2.26133	0.692599	0.00712361	0.597391
GOTERM_BP_FAT	GO:0030198~extracellular matrix organization	20	1.52207	0.000353417	RECK, COL4A2, VHL, NF1, ELN, COL3A1, CCDC80, OLFML2A, SERPINH1, COL5A2, COL5A1, CSGALNACT1, APP, CRISPLD2, PDGFRA, MYH11, COL12A1, LOX, B4GALT7, CYR61	1048	104	13528	2.48238	0.721752	0.00767666	0.647688
GOTERM_BP_FAT	GO:0000725~recombinational repair	8	0.608828	0.0003585	RPA1, XRCC2, BLM, BRCA2, H2AFX, ERCC4, BRCA1, RAD51	1048	19	13528	5.43511	0.726825	0.0077402	0.656974
GOTERM_BP_FAT	GO:0000724~double-strand break repair via homologous recombination	8	0.608828	0.0003585	RPA1, XRCC2, BLM, BRCA2, H2AFX, ERCC4, BRCA1, RAD51	1048	19	13528	5.43511	0.726825	0.0077402	0.656974
GOTERM_BP_FAT	GO:0010942~positive regulation of cell death	55	4.18569	0.000361564	TLR2, FOXO3, TGFB1, RPS3, GPX1, APP, CUL5, RPS3A, ZNF443, FAS, TOP2A, MYC, RPS27A, SPN, ECT2, JMY, DAPK1, MAPK1, SSTR3, HIPK1, JUN, ERN1, MAPK9, MAPK8, NGFR, PPP3R1, STK17B, AKAP13, NR3C1, TIMP3, TRAIP, TUBB, BCL2, SOS1, SOS2, RUNX3, HIP1, APC, TERF1, MSH6, IL2RA, CEBPB, KLF10, NF1, ITGA1, TRIO, BRCA2, BRCA1, ATM, NOTCH2, DUSP1, BAX, JAK2, ABL1, BARD1	1048	435	13528	1.6321	0.729839	0.00775984	0.662573
GOTERM_BP_FAT	GO:0006268~DNA unwinding during replication	7	0.532725	0.000369953	TOP1, HMGB2, MCM7, MCM4, MCM6, RAD51, PURA	1048	14	13528	6.4542	0.737921	0.0078924	0.677896
GOTERM_BP_FAT	GO:0045597~positive regulation of cell differentiation	34	2.58752	0.000377617	XRCC2, STAT5A, CSF1, PPARG, BMPR2, NFKB1, FOXO3, IL7R, GLI2, TGFB1, LIF, CCNE1, ZFP91, AGTR1, GATA6, BCL2, NUMB, APC, IL6, IL2RA, LYN, VHL, SOCS3, KLF10, TGFBR2, SMAD5, SMAD1, NTN1, HIF1A, MAPK14, JUN, MAPK9, JAK2, NGFR	1048	229	13528	1.91653	0.745092	0.00800808	0.691893
GOTERM_BP_FAT	GO:0007517~muscle organ development	32	2.43531	0.000399661	MEF2C, CAV2, MEF2A, CAV1, ERBB3, ERBB2, ELN, ITGA11, LIF, ZFP91, APP, GATA6, DMD, MKX, MKL2, EGR3, NF1, CENPF, IGF1, HOMER1, SIRT1, MEF2D, EP300, BVES, TAGLN, MAPK14, MYH11, SGCD, PDGFRB, HBEGF, TGFBR3, TCF12	1048	211	13528	1.95767	0.764646	0.00842433	0.732144
GOTERM_BP_FAT	GO:0050920~regulation of chemotaxis	10	0.761035	0.000407814	IL6, PDGFB, CCR4, F3, ADAM17, ITGA2, GREM1, THBS1, CXCL12, TGFB1	1048	31	13528	4.164	0.771491	0.00854571	0.747026
GOTERM_BP_FAT	GO:0042327~positive regulation of phosphorylation	19	1.44597	0.000411063	EGFR, CAV1, IL6, LYN, BMPR2, IGF1, TTK, RICTOR, TGFB1, LIF, ZFP91, CCND2, BCL2, ADAM17, JAK2, CD4, MTOR, FAM129A, THBS1	1048	97	13528	2.52845	0.774163	0.00856394	0.752956
GOTERM_BP_FAT	GO:0010948~negative regulation of cell cycle process	9	0.684932	0.000411679	LIF, MAD2L1, CENPF, TTK, ESPL1, ATM, BRCA1, TERF1, APC	1048	25	13528	4.64702	0.774666	0.00852765	0.754081
GOTERM_BP_FAT	GO:0002521~leukocyte differentiation	23	1.75038	0.000433369	CEBPA, BLM, MSH2, STAT5A, CSF1, PPARG, TGFBR2, OSTM1, IL7R, TGFB1, VCAM1, CD40LG, RPL22, BAX, BCL2, ADAM17, CD4, FAS, TCF3, PIK3R1, SPN, CD28, APC	1048	131	13528	2.26636	0.791685	0.00892396	0.793661
GOTERM_BP_FAT	GO:0009411~response to UV	14	1.06545	0.000469285	EGFR, MSH6, MSH2, USP1, BRCA2, WRN, GPX1, ERCC8, BAX, BCL2, POLD1, MAPK8, ERCC4, FEN1	1048	59	13528	3.06301	0.817086	0.0096055	0.859168
GOTERM_BP_FAT	GO:0001503~ossification	21	1.59817	0.000488806	EGFR, BMP3, KLF10, NF1, SMAD5, IGF1, SPARC, SMAD1, WWTR1, GLI2, MMP2, COL5A2, TGFB1, MEF2D, ALOX15, CHRDL1, SP1, CTGF, BCL2, MAPK8, EXT1	1048	115	13528	2.35719	0.829568	0.00994692	0.894756
GOTERM_BP_FAT	GO:0042273~ribosomal large subunit biogenesis	6	0.456621	0.000498419	RPL35A, RPL14, RPL7, RPL26, RPL5, RPL24	1048	10	13528	7.74504	0.835399	0.0100849	0.912278
GOTERM_BP_FAT	GO:0032101~regulation of response to external stimulus	26	1.97869	0.000512303	CAV1, PDGFB, OSMR, C3, STAT5A, PPARG, GREM1, CXCL12, TGFB1, GPX1, AGTR1, ZFP91, SERPINE1, THBS1, SPN, IL6, IL2RA, TGFBR2, ITGA2, SERPING1, CCR4, F3, ADAM17, JAK2, MTOR, PLAU	1048	159	13528	2.11081	0.843469	0.0103069	0.937576
GOTERM_BP_FAT	GO:0031401~positive regulation of protein modification process	29	2.207	0.000549855	CAV1, BMPR2, TTK, TGFB1, PIN1, LIF, ZFP91, BCL2, PSMD2, FBXO5, CD4, FAM129A, RPS27A, CDK1, IL6, LYN, IGF1, CDC20, RICTOR, UBE2C, CDC27, BRCA1, CCNB1, CCND2, PLK1, ADAM17, DNMT1, JAK2, MTOR	1048	187	13528	2.00184	0.863369	0.0109973	1.00597
GOTERM_BP_FAT	GO:0002444~myeloid leukocyte mediated immunity	7	0.532725	0.000576382	LAT2, YWHAZ, IL6, MLL5, LYN, ADAM17, MYO1F	1048	15	13528	6.02392	0.875883	0.0114616	1.05426
GOTERM_BP_FAT	GO:0051053~negative regulation of DNA metabolic process	11	0.837139	0.000590073	MSH6, CDC6, BLM, MSH2, TIPIN, BRCA2, ERCC4, TGFB1, TERF1, RPS3, CDT1	1048	39	13528	3.64083	0.881886	0.0116682	1.07918
GOTERM_BP_FAT	GO:0001889~liver development	13	0.989346	0.000591776	CEBPA, MAN2A1, CCNE1, EP300, SP1, CCND2, GATA6, ERBB2, NF1, TGFBR3, ITGA2, MKL2, SOD2	1048	53	13528	3.16621	0.882612	0.0116381	1.08227
GOTERM_BP_FAT	GO:0050730~regulation of peptidyl-tyrosine phosphorylation	15	1.14155	0.00059958	EGFR, IL6, CAV1, PDGFB, LYN, SOCS1, IGF1, RICTOR, PRKCD, LIF, ZFP91, PDGFRB, CD4, JAK2, MTOR	1048	68	13528	2.84744	0.885883	0.0117271	1.09647
GOTERM_BP_FAT	GO:0010562~positive regulation of phosphorus metabolic process	19	1.44597	0.000602077	EGFR, CAV1, IL6, LYN, BMPR2, IGF1, TTK, RICTOR, TGFB1, LIF, ZFP91, CCND2, BCL2, ADAM17, JAK2, CD4, MTOR, FAM129A, THBS1	1048	100	13528	2.4526	0.88691	0.0117123	1.10101
GOTERM_BP_FAT	GO:0045937~positive regulation of phosphate metabolic process	19	1.44597	0.000602077	EGFR, CAV1, IL6, LYN, BMPR2, IGF1, TTK, RICTOR, TGFB1, LIF, ZFP91, CCND2, BCL2, ADAM17, JAK2, CD4, MTOR, FAM129A, THBS1	1048	100	13528	2.4526	0.88691	0.0117123	1.10101
GOTERM_BP_FAT	GO:0010810~regulation of cell-substrate adhesion	12	0.913242	0.000606536	ACVRL1, FBLN2, BCL2, CSF1, NF1, CCDC80, CDK6, COL8A1, THBS1, RASA1, PIK3R1, CYR61	1048	46	13528	3.36741	0.888722	0.0117355	1.10913
GOTERM_BP_FAT	GO:0001568~blood vessel development	35	2.66362	0.000623324	CAV1, ACVRL1, COL3A1, PRRX1, CDH2, MMP2, CXCL12, CDH5, ZFP36L1, SEMA5A, GPX1, MYOCD, CTGF, HAND2, CHM, MKL2, LOX, THBS1, PLXND1, RASA1, CYR61, RECK, PTPRJ, SGPL1, VHL, NF1, TGFBR2, COL5A1, MIB1, HIF1A, MAPK14, JUN, BAX, TGFBR3, PLAU	1048	245	13528	1.84406	0.895285	0.0119944	1.13966
GOTERM_BP_FAT	GO:0046649~lymphocyte activation	30	2.28311	0.000693002	NBN, BLM, STAT5A, IL21R, IL7R, CXCL12, TGFB1, VCAM1, NLRC3, BCL2, CD4, FAS, TCF3, IMPDH2, SPN, HELLS, PIK3R1, CD28, APC, MSH6, ICAM1, TNFSF4, MSH2, PRKCD, LAT2, RPL22, LAX1, CD40LG, BAX, ADAM17	1048	199	13528	1.94599	0.918638	0.0132563	1.26629
GOTERM_BP_FAT	GO:0045859~regulation of protein kinase activity	45	3.42466	0.000695616	CCNT2, CAV1, BLM, PDGFB, ADCY5, CSF1, ERBB2, CCNT1, FPR1, PKMYT1, CHEK1, LPAR2, LATS1, TGFB1, CCNE2, PDPK1, APP, CERKL, PAK2, MAP3K2, CD4, THBS1, APC, EGFR, IRAK1, CDC6, NF1, TGFBR2, ITGA1, CDKN3, CDC25A, PTPN11, SH3BP5, SPAG9, NUP62, ADCY9, CCND2, LAX1, RGS4, HIPK3, ERN1, ADAM17, LRP8, JAK2, MTOR	1048	345	13528	1.6837	0.919404	0.013236	1.27104
GOTERM_BP_FAT	GO:0040029~regulation of gene expression, epigenetic	16	1.21766	0.000717791	ATF7IP, EIF2C1, MLL, SIRT7, SMAD1, MBD3, SIRT1, BRCA1, ATRX, GPX1, FOS, MLL5, DNMT1, CELF1, BAZ2A, HELLS	1048	77	13528	2.68226	0.925624	0.0135838	1.3113
GOTERM_BP_FAT	GO:0044093~positive regulation of molecular function	68	5.17504	0.000762369	F2RL3, PDGFB, ADCY5, TLR2, LPAR2, TGFB1, RPS3, AGTR1, PDPK1, NLRC3, CERKL, PSMD2, BRD4, MYC, RPS27A, EGFR, ICAM1, IRAK1, CDK1, UBE2C, JMY, SPAG9, EP300, HIF1A, CCND2, F3, ERN1, ADAM17, EDF1, ERC1, CAV1, CSF1, ERBB2, FPR1, ADCYAP1, PIN1, ADRB3, MAP3K2, SERINC1, BCL2, P2RY1, FBXO5, CD4, THBS1, CAMK2A, TERF1, HIP1, MSH6, IL6, MSH2, NF1, TGFBR2, ITGA1, ITGA2, CDC20, WRN, HOMER1, CDC27, PTPN11, CCNB1,…	1048	586	13528	1.4979	0.936712	0.0143467	1.3922
GOTERM_BP_FAT	GO:0043549~regulation of kinase activity	46	3.50076	0.000779141	CCNT2, CAV1, BLM, PDGFB, ADCY5, CSF1, ERBB2, CCNT1, FPR1, PKMYT1, CHEK1, LPAR2, LATS1, TGFB1, CCNE2, PDPK1, APP, CERKL, PAK2, MAP3K2, CD4, THBS1, APC, EGFR, IRAK1, CDC6, NF1, RBL1, TGFBR2, ITGA1, CDKN3, CDC25A, PTPN11, SH3BP5, SPAG9, NUP62, ADCY9, CCND2, LAX1, RGS4, HIPK3, ERN1, ADAM17, LRP8, JAK2, MTOR	1048	357	13528	1.66327	0.940442	0.0145843	1.42262
GOTERM_BP_FAT	GO:0043388~positive regulation of DNA binding	15	1.14155	0.000813402	IRAK1, ICAM1, IL6, TLR2, ITGA2, TGFB1, JMY, EP300, NLRC3, EDF1, TGFBR3, JAK2, BRD4, ERC1, CAMK2A	1048	70	13528	2.76609	0.947393	0.0151427	1.48474
GOTERM_BP_FAT	GO:0006979~response to oxidative stress	26	1.97869	0.000816677	TXN2, ATOX1, PTGS1, ROMO1, FOS, GPX1, ERCC8, BCL2, SERPINE1, CYGB, FANCC, EGFR, APTX, WRN, SIRT7, PARK7, SOD2, HIF1A, EP300, DUSP1, MTF1, UCP2, JUN, PEBP1, JAK2, PRNP	1048	164	13528	2.04645	0.948013	0.0151255	1.49067
GOTERM_BP_FAT	GO:0002443~leukocyte mediated immunity	17	1.29376	0.000820046	MSH6, ICAM1, YWHAZ, NBN, IL6, LYN, MSH2, C3, MYO1F, SERPING1, PRKCD, MLL5, TUBB, LAT2, CD40LG, ADAM17, FAS	1048	86	13528	2.55166	0.948644	0.0151101	1.49678
GOTERM_BP_FAT	GO:0051094~positive regulation of developmental process	38	2.89193	0.000820195	XRCC2, STAT5A, CSF1, PPARG, BMPR2, NFKB1, FOXO3, IL7R, GLI2, TGFB1, LIF, CCNE1, ZFP91, AGTR1, GATA6, BCL2, NUMB, MKL2, THBS1, APC, IL6, IL2RA, LYN, VHL, SOCS3, KLF10, TGFBR2, SMAD5, SMAD1, NTN1, HIF1A, MAPK14, JUN, BAX, F3, MAPK9, JAK2, NGFR	1048	278	13528	1.76446	0.948671	0.0150363	1.49705
GOTERM_BP_FAT	GO:0007094~mitotic cell cycle spindle assembly checkpoint	6	0.456621	0.000855667	MAD2L1, CENPF, TTK, ATM, TERF1, APC	1048	11	13528	7.04094	0.95486	0.0156028	1.56131
GOTERM_BP_FAT	GO:0045841~negative regulation of mitotic metaphase/anaphase transition	6	0.456621	0.000855667	MAD2L1, CENPF, TTK, ATM, TERF1, APC	1048	11	13528	7.04094	0.95486	0.0156028	1.56131
GOTERM_BP_FAT	GO:0046579~positive regulation of Ras protein signal transduction	7	0.532725	0.000862172	NRAS, NOTCH2, HRAS, ERBB2, CSF1, IGF1, LPAR2	1048	16	13528	5.64742	0.955911	0.0156418	1.57309
GOTERM_BP_FAT	GO:0007050~cell cycle arrest	19	1.44597	0.000864986	GAS2L3, NBN, STK11, MSH2, CDKN3, TGFB1, UHMK1, JMY, MFN2, NOTCH2, EIF4G2, MLL5, CUL5, ERN1, HBP1, THBS1, MYC, BARD1, APC	1048	103	13528	2.38116	0.956358	0.0156142	1.57819
GOTERM_BP_FAT	GO:0010647~positive regulation of cell communication	43	3.27245	0.000893174	CAV2, CAV1, HRAS, CCL2, ACVRL1, ERBB3, CSF1, ERBB2, PRRX1, TTK, LPAR2, TGFB1, LIF, ZFP91, ADRB3, GPX1, MAP3K3, REL, MIER1, SOS1, CD4, RHOC, THBS1, RPS27A, EGFR, IL6, LYN, IGF1, ITGA2, RICTOR, ECT2, FLNA, PTPN11, NOTCH2, NRAS, HIF1A, NUP62, F3, PEBP1, ADAM17, JAK2, MTOR, CD226	1048	329	13528	1.68712	0.960594	0.0160392	1.62922
GOTERM_BP_FAT	GO:0009416~response to light stimulus	23	1.75038	0.00089683	EGFR, MSH6, HRAS, MSH2, USP1, NF1, BRCA2, WRN, ATXN1, ERCC8, GPX1, FOS, NRAS, APP, DUSP1, POLD1, BAX, BCL2, NR2F6, MAPK8, ERCC4, FEN1, CLOCK	1048	138	13528	2.1514	0.961113	0.0160249	1.63584
GOTERM_BP_FAT	GO:0000910~cytokinesis	11	0.837139	0.000903132	ROCK1, ROCK2, PLK1, INCENP, BRCA2, BIRC5, ESPL1, AURKB, RACGAP1, RASA1, APC	1048	41	13528	3.46323	0.96199	0.0160574	1.64724
GOTERM_BP_FAT	GO:0051101~regulation of DNA binding	21	1.59817	0.000952345	ICAM1, IRAK1, IL6, RSF1, TNFSF4, TLR2, RUNX1T1, ITGA2, SIRT1, TGFB1, FLNA, RPS3, JMY, NLRC3, EP300, EDF1, TGFBR3, JAK2, BRD4, ERC1, CAMK2A	1048	121	13528	2.2403	0.968196	0.0168426	1.73626
GOTERM_BP_FAT	GO:0050865~regulation of cell activation	27	2.05479	0.000959471	HMGB3, PDGFB, BLM, STAT5A, ERBB2, IL7R, TGFB1, VCAM1, CD47, CD4, FAS, THBS1, HLA-DOA, TCF3, RC3H1, SPN, EBI3, CD28, IL6, SIT1, IL2RA, TGFBR2, TIGIT, BTLA, LAX1, JAK2, CD226	1048	175	13528	1.99158	0.969007	0.0168852	1.74915
GOTERM_BP_FAT	GO:0001944~vasculature development	35	2.66362	0.000961026	CAV1, ACVRL1, COL3A1, PRRX1, CDH2, MMP2, CXCL12, CDH5, ZFP36L1, SEMA5A, GPX1, MYOCD, CTGF, HAND2, CHM, MKL2, LOX, THBS1, PLXND1, RASA1, CYR61, RECK, PTPRJ, SGPL1, VHL, NF1, TGFBR2, COL5A1, MIB1, HIF1A, MAPK14, JUN, BAX, TGFBR3, PLAU	1048	251	13528	1.79998	0.969181	0.0168305	1.75196
GOTERM_BP_FAT	GO:0045944~positive regulation of transcription from RNA polymerase II promoter	47	3.57686	0.000975777	MEF2C, E2F1, HMGB2, STAT5A, PPARG, NFKB1, FOXO3, GLI2, TGFB1, LIF, FOS, APP, MYOCD, GATA6, ZNF148, HAND2, PSMC3IP, MKL2, TCF3, MYC, CEBPA, BMP3, TAF1, IL6, CEBPB, MLL, KLF13, STRN3, CREB1, CREBBP, SMAD5, IGF1, SMAD1, WWTR1, CENPK, STAT3, ATXN1, EP300, HIF1A, NCOA2, SP1, MTF1, MAPK14, JUN, ATXN7, NFIC, CLOCK	1048	371	13528	1.6353	0.970785	0.0170045	1.77862
GOTERM_BP_FAT	GO:0030071~regulation of mitotic metaphase/anaphase transition	8	0.608828	0.000987758	MAD2L1, DLGAP5, CENPF, TTK, ESPL1, ATM, TERF1, APC	1048	22	13528	4.69396	0.972026	0.0171292	1.80027
GOTERM_BP_FAT	GO:0051054~positive regulation of DNA metabolic process	13	0.989346	0.000998745	ERCC8, HRAS, PDGFB, JUN, PDGFRA, IGF1, RNF168, H2AFX, GLI2, BRCA1, TGFB1, TNKS2, RAD51	1048	56	13528	2.99659	0.973117	0.0172356	1.82013
GOTERM_BP_FAT	GO:0060348~bone development	21	1.59817	0.00117395	EGFR, BMP3, KLF10, NF1, SMAD5, IGF1, SPARC, SMAD1, WWTR1, GLI2, MMP2, COL5A2, TGFB1, MEF2D, ALOX15, CHRDL1, SP1, CTGF, BCL2, MAPK8, EXT1	1048	123	13528	2.20387	0.985751	0.0201344	2.13618
GOTERM_BP_FAT	GO:0001934~positive regulation of protein amino acid phosphorylation	17	1.29376	0.00120319	CAV1, IL6, LYN, BMPR2, IGF1, TTK, RICTOR, TGFB1, LIF, ZFP91, CCND2, BCL2, ADAM17, JAK2, CD4, MTOR, FAM129A	1048	89	13528	2.46565	0.987183	0.0205338	2.18883
GOTERM_BP_FAT	GO:0050921~positive regulation of chemotaxis	9	0.684932	0.00123739	IL6, PDGFB, CCR4, F3, ADAM17, ITGA2, THBS1, CXCL12, TGFB1	1048	29	13528	4.00605	0.988677	0.0210125	2.25038
GOTERM_BP_FAT	GO:0051057~positive regulation of small GTPase mediated signal transduction	7	0.532725	0.00124584	NRAS, NOTCH2, HRAS, ERBB2, CSF1, IGF1, LPAR2	1048	17	13528	5.31522	0.989018	0.0210558	2.26557
GOTERM_BP_FAT	GO:0009967~positive regulation of signal transduction	39	2.96804	0.00130252	CAV2, CAV1, HRAS, ACVRL1, ERBB3, ERBB2, CSF1, PRRX1, TTK, LPAR2, TGFB1, LIF, ZFP91, ADRB3, GPX1, MAP3K3, REL, MIER1, SOS1, CD4, RHOC, THBS1, IL6, LYN, IGF1, RICTOR, ECT2, FLNA, PTPN11, NOTCH2, NRAS, HIF1A, NUP62, F3, PEBP1, ADAM17, JAK2, MTOR, CD226	1048	295	13528	1.70653	0.991057	0.0219017	2.36749
GOTERM_BP_FAT	GO:0042592~homeostatic process	82	6.24049	0.00130496	ATP6V0E1, NBN, PTGES2, JPH2, ATOX1, STAT5A, PPARG, LPAR2, FOXO3, CXCL12, TGFB1, GSR, AGTR1, ZFP91, GPX1, APP, MLL5, CUL5, SERPINE1, TPT1, FAS, MYC, FANCC, LYN, CCDC47, EP300, RPS19, HIF1A, CCR4, RPS17, RPS14, JUN, CCR2, PDGFRB, PRNP, PMP22, EIF5A2, CAV1, CCL2, MCL1, BLM, TXN2, CSF1, ERBB2, NHLRC2, IL7R, RPA1, ADRB3, BCL2, DMD, ERCC4, TERF1, RPS24, APC, SOAT1, PLP1, IL6, IL2RA, NF1, SMAD5, CREBBP,…	1048	751	13528	1.40944	0.991136	0.0218408	2.37187
GOTERM_BP_FAT	GO:0051784~negative regulation of nuclear division	6	0.456621	0.00137378	MAD2L1, CENPF, TTK, ATM, TERF1, APC	1048	12	13528	6.4542	0.993092	0.0228745	2.49547
GOTERM_BP_FAT	GO:0045931~positive regulation of mitotic cell cycle	6	0.456621	0.00137378	APP, STAT5A, SMAD6, BRCA2, BIRC5, TERF1	1048	12	13528	6.4542	0.993092	0.0228745	2.49547
GOTERM_BP_FAT	GO:0045839~negative regulation of mitosis	6	0.456621	0.00137378	MAD2L1, CENPF, TTK, ATM, TERF1, APC	1048	12	13528	6.4542	0.993092	0.0228745	2.49547
GOTERM_BP_FAT	GO:0043524~negative regulation of neuron apoptosis	12	0.913242	0.00151637	NRAS, ZFP91, HRAS, XRCC2, ROCK1, ERBB3, MSH2, BCL2, BAX, ADNP, RASA1, SOD2	1048	51	13528	3.03727	0.99588	0.0251049	2.75108
GOTERM_BP_FAT	GO:0050863~regulation of T cell activation	20	1.52207	0.00156468	IL6, SIT1, IL2RA, BLM, STAT5A, ERBB2, TGFBR2, IL7R, TGFB1, VCAM1, TIGIT, BTLA, CD47, LAX1, CD4, HLA-DOA, EBI3, SPN, RC3H1, CD28	1048	117	13528	2.20656	0.996542	0.0257772	2.83754
GOTERM_BP_FAT	GO:0045768~positive regulation of anti-apoptosis	9	0.684932	0.00157443	CAV1, IL6, DUSP1, BTG2, SMAD1, ERC1, SIRT1, RASA1, CD28	1048	30	13528	3.87252	0.996662	0.0258185	2.85499
GOTERM_BP_FAT	GO:0002683~negative regulation of immune system process	16	1.21766	0.00160094	IL2RA, HMGB3, ERBB2, COL3A1, SERPING1, GREM1, IL7R, TGFB1, TIGIT, BTLA, GPX1, LAX1, FAS, THBS1, SPN, RC3H1	1048	83	13528	2.48837	0.996968	0.0261294	2.90238
GOTERM_BP_FAT	GO:0010638~positive regulation of organelle organization	16	1.21766	0.00160094	CAV2, CAV1, ROCK2, DLGAP5, PSRC1, IGF1, ESPL1, RICTOR, TNKS2, PEBP1, DNMT1, RANBP1, MTOR, APC, TERF1, CD28	1048	83	13528	2.48837	0.996968	0.0261294	2.90238
GOTERM_BP_FAT	GO:0001501~skeletal system development	41	3.12024	0.00164389	FGFR1, COL3A1, PRRX1, GLI2, MMP2, TGFB1, CTGF, BCL2, COL12A1, PAPSS2, MYC, COL10A1, TWIST1, EGFR, BMP3, SGPL1, CMKLR1, KLF10, NF1, FBN1, SMAD5, TGFBR2, IGF1, SMAD1, SPARC, WWTR1, COL5A2, ANKH, HOXB3, MEF2D, ALOX15, CHRDL1, SP1, MAPK14, TRPS1, PDGFRA, PDGFRB, MAPK8, EXT1, ADAMTS4, TLL1	1048	319	13528	1.65907	0.997405	0.0267013	2.97915
GOTERM_BP_FAT	GO:0032508~DNA duplex unwinding	7	0.532725	0.00174749	TOP1, HMGB2, MCM7, MCM4, MCM6, RAD51, PURA	1048	18	13528	5.01993	0.998217	0.0282349	3.16405
GOTERM_BP_FAT	GO:0032392~DNA geometric change	7	0.532725	0.00174749	TOP1, HMGB2, MCM7, MCM4, MCM6, RAD51, PURA	1048	18	13528	5.01993	0.998217	0.0282349	3.16405
GOTERM_BP_FAT	GO:0018107~peptidyl-threonine phosphorylation	7	0.532725	0.00174749	TAF1, PDPK1, BCL2, HIPK3, TGFBR2, MAPK8, MTOR	1048	18	13528	5.01993	0.998217	0.0282349	3.16405
GOTERM_BP_FAT	GO:0006305~DNA alkylation	8	0.608828	0.00174847	ATRX, ATF7IP, FOS, MLL5, MLL, DNMT1, BAZ2A, HELLS	1048	24	13528	4.3028	0.998224	0.0281251	3.1658
GOTERM_BP_FAT	GO:0006306~DNA methylation	8	0.608828	0.00174847	ATRX, ATF7IP, FOS, MLL5, MLL, DNMT1, BAZ2A, HELLS	1048	24	13528	4.3028	0.998224	0.0281251	3.1658
GOTERM_BP_FAT	GO:0042326~negative regulation of phosphorylation	11	0.837139	0.00193734	ATXN1, CAV1, ATXN7, JUN, BAX, SMAD6, SOCS1, PEBP1, FAM129A, PRKCD, TGFB1	1048	45	13528	3.15539	0.999104	0.030981	3.50204
GOTERM_BP_FAT	GO:0045767~regulation of anti-apoptosis	10	0.761035	0.00201831	CAV1, IL6, DUSP1, BTG2, BAX, SMAD1, ERC1, SIRT1, RASA1, CD28	1048	38	13528	3.39695	0.999332	0.0321143	3.64585
GOTERM_BP_FAT	GO:0033157~regulation of intracellular protein transport	12	0.913242	0.00210537	GSK3B, NF1, G3BP2, JAK2, TACC3, MXI1, SIRT1, FLNA, UHMK1, TGFB1, BARD1, PTPN11	1048	53	13528	2.92266	0.999513	0.0333313	3.80025
GOTERM_BP_FAT	GO:0002694~regulation of leukocyte activation	25	1.90259	0.00214858	IL6, SIT1, IL2RA, HMGB3, BLM, STAT5A, ERBB2, TGFBR2, IL7R, TGFB1, BTLA, TIGIT, VCAM1, CD47, LAX1, CD4, FAS, HLA-DOA, THBS1, TCF3, CD226, EBI3, SPN, RC3H1, CD28	1048	166	13528	1.94404	0.999584	0.0338565	3.8768
GOTERM_BP_FAT	GO:0001701~in utero embryonic development	26	1.97869	0.00224903	CEBPA, NBN, CEBPB, XRCC2, ACVRL1, MSH2, NASP, BRCA2, MBD3, CSDA, RPA1, MFN2, MIB1, MAN2A1, G2E3, HIF1A, SP1, GATA6, HAND2, PDGFRA, BTF3, TGFBR3, PDGFRB, PRDM1, MKL2, MLL2	1048	176	13528	1.90692	0.999711	0.0352594	4.05451
GOTERM_BP_FAT	GO:0030098~lymphocyte differentiation	18	1.36986	0.00226057	BLM, MSH2, STAT5A, IL7R, TGFB1, VCAM1, CD40LG, RPL22, BAX, BCL2, ADAM17, CD4, FAS, TCF3, PIK3R1, SPN, CD28, APC	1048	103	13528	2.25584	0.999723	0.0352846	4.07492
GOTERM_BP_FAT	GO:0051249~regulation of lymphocyte activation	23	1.75038	0.00226485	IL6, SIT1, HMGB3, IL2RA, BLM, STAT5A, ERBB2, TGFBR2, IL7R, TGFB1, BTLA, VCAM1, TIGIT, CD47, LAX1, CD4, FAS, HLA-DOA, TCF3, EBI3, SPN, RC3H1, CD28	1048	148	13528	2.00603	0.999727	0.0351988	4.08249
GOTERM_BP_FAT	GO:0006606~protein import into nucleus	16	1.21766	0.0023065	XPO1, NUP98, RAN, IPO9, POLA2, TGFB1, MAPK1, PRICKLE1, JUN, TRPS1, NUP205, JAK2, KPNA2, KPNB1, TNPO1, KPNA1	1048	86	13528	2.40156	0.999765	0.0356821	4.15607
GOTERM_BP_FAT	GO:0051099~positive regulation of binding	15	1.14155	0.00241708	IRAK1, ICAM1, IL6, TLR2, ITGA2, TGFB1, JMY, EP300, NLRC3, EDF1, TGFBR3, JAK2, BRD4, ERC1, CAMK2A	1048	78	13528	2.48238	0.999843	0.0372036	4.35115
GOTERM_BP_FAT	GO:0032355~response to estradiol stimulus	12	0.913242	0.0024628	CCNE1, DUSP1, PDGFB, CCND2, SOCS3, STRN3, SOCS1, PDGFRA, AURKA, CCNA2, STAT3, TGFB1	1048	54	13528	2.86853	0.999867	0.0377346	4.43171
GOTERM_BP_FAT	GO:0001933~negative regulation of protein amino acid phosphorylation	9	0.684932	0.002464	CAV1, JUN, BAX, SMAD6, SOCS1, PEBP1, FAM129A, PRKCD, TGFB1	1048	32	13528	3.63049	0.999867	0.0375937	4.43382
GOTERM_BP_FAT	GO:0001936~regulation of endothelial cell proliferation	9	0.684932	0.002464	CAV2, CAV1, HIF1A, CCL2, PDGFB, F3, NF1, MTOR, THBS1	1048	32	13528	3.63049	0.999867	0.0375937	4.43382
GOTERM_BP_FAT	GO:0032844~regulation of homeostatic process	19	1.44597	0.00282121	CAV1, IL2RA, LYN, STAT5A, NF1, CDK6, CDH2, FOXO3, TGFB1, TNKS2, AGTR1, HIF1A, MAPK14, BAX, BCL2, ADAM17, ERCC4, MYC, TERF1	1048	114	13528	2.1514	0.999964	0.0427531	5.06095
GOTERM_BP_FAT	GO:0070647~protein modification by small protein conjugation or removal	24	1.82648	0.00283194	VHL, USP1, USP9X, SOCS7, CDC73, UBE3C, TRRAP, MYLIP, TRIM23, UBE2C, BRCA1, ERCC8, MIB1, G2E3, SENP1, HUWE1, ATXN7, USP12, RNF168, USP16, TRIP12, RPS27A, BARD1, HECTD1	1048	160	13528	1.93626	0.999965	0.0427338	5.07973
GOTERM_BP_FAT	GO:0010243~response to organic nitrogen	13	0.989346	0.00289334	ATP6V0E1, CCL2, LYN, MSH2, PTGS1, ITGA2, SMAD1, AK3L1, TIMP3, CCNE1, BTG2, PEBP1, MTOR	1048	63	13528	2.66364	0.999972	0.0434602	5.18711
GOTERM_BP_FAT	GO:0000018~regulation of DNA recombination	8	0.608828	0.00289968	SMARCAD1, MSH6, BLM, MSH2, IL7R, KPNA2, KPNA1, TGFB1	1048	26	13528	3.97181	0.999973	0.0433738	5.1982
GOTERM_BP_FAT	GO:0031100~organ regeneration	8	0.608828	0.00289968	LIF, CCNE1, CCL2, SOCS3, SOCS1, PPARG, CCNA2, TGFB1	1048	26	13528	3.97181	0.999973	0.0433738	5.1982
GOTERM_BP_FAT	GO:0048146~positive regulation of fibroblast proliferation	8	0.608828	0.00289968	BMI1, PDGFB, PDGFRA, IGF1, CDK6, NGFR, CDK4, CCNA2	1048	26	13528	3.97181	0.999973	0.0433738	5.1982
GOTERM_BP_FAT	GO:0051170~nuclear import	16	1.21766	0.00290698	XPO1, NUP98, RAN, IPO9, POLA2, TGFB1, MAPK1, PRICKLE1, JUN, TRPS1, NUP205, JAK2, KPNA2, KPNB1, TNPO1, KPNA1	1048	88	13528	2.34698	0.999973	0.0433021	5.21095
GOTERM_BP_FAT	GO:0033135~regulation of peptidyl-serine phosphorylation	6	0.456621	0.00304719	LIF, CAV1, IL6, BCL2, BAX, TGFB1	1048	14	13528	5.53217	0.999984	0.0451603	5.45568
GOTERM_BP_FAT	GO:0040008~regulation of growth	42	3.19635	0.00316141	ACVRL1, STAT5A, CSF1, FOXM1, PPARG, GREM1, TGFB1, ZFP91, ADRB3, AGTR1, APP, WISP1, PAK2, MYOCD, CTGF, SEMA3F, BCL2, PIK3CA, BRMS1L, RPS27A, CYR61, SGPL1, SOCS3, CREB1, SOCS1, PSRC1, TGFBR2, SOCS7, IGF1, NPR1, WRN, CSDA, HMGA2, NTN1, STAT3, PTPN11, TNKS2, RNF6, EP300, HBEGF, ADAM17, PARP1	1048	341	13528	1.58989	0.999989	0.0466249	5.6546
GOTERM_BP_FAT	GO:0002685~regulation of leukocyte migration	7	0.532725	0.00319155	ICAM1, IL6, ADAM17, ITGA2, GREM1, THBS1, CXCL12	1048	20	13528	4.51794	0.999991	0.0468689	5.70702
GOTERM_BP_FAT	GO:0048678~response to axon injury	7	0.532725	0.00319155	LYN, TXN2, ERBB2, BCL2, BAX, JAK2, SOD2	1048	20	13528	4.51794	0.999991	0.0468689	5.70702
GOTERM_BP_FAT	GO:0045936~negative regulation of phosphate metabolic process	11	0.837139	0.0032156	ATXN1, CAV1, ATXN7, JUN, BAX, SMAD6, SOCS1, PEBP1, FAM129A, PRKCD, TGFB1	1048	48	13528	2.95817	0.999991	0.0470237	5.74884
GOTERM_BP_FAT	GO:0010563~negative regulation of phosphorus metabolic process	11	0.837139	0.0032156	ATXN1, CAV1, ATXN7, JUN, BAX, SMAD6, SOCS1, PEBP1, FAM129A, PRKCD, TGFB1	1048	48	13528	2.95817	0.999991	0.0470237	5.74884
GOTERM_BP_FAT	GO:0043623~cellular protein complex assembly	24	1.82648	0.00332224	ARL2, XPO1, CAV2, CAV1, NUP98, DIAPH1, CENPF, IPO9, SMAD1, CENPJ, TGFB1, FLNA, NDUFS5, TUBB, GSN, NUP205, MYH11, FBXO5, HSPA4, TUBA1A, TNPO1, TUBA1B, KPNB1, HIP1	1048	162	13528	1.91236	0.999994	0.0483525	5.93404
GOTERM_BP_FAT	GO:0002252~immune effector process	21	1.59817	0.00334166	MSH6, ICAM1, IL6, YWHAZ, NBN, LYN, MSH2, C3, MYO1F, SAMHD1, SERPING1, IL7R, PRKCD, MLL5, TUBB, LAT2, CD40LG, LAX1, BCL2, ADAM17, FAS	1048	134	13528	2.02296	0.999995	0.0484341	5.96772
GOTERM_BP_FAT	GO:0043254~regulation of protein complex assembly	16	1.21766	0.0036307	ATF7IP, TAF1, CAV2, CAV1, SMAD6, CAPZA2, ELN, PSRC1, RICTOR, LATS1, GSN, GSK3B, MTOR, RASA1, APC, TERF1	1048	90	13528	2.29483	0.999998	0.0523104	6.46776
GOTERM_BP_FAT	GO:0001952~regulation of cell-matrix adhesion	8	0.608828	0.00365722	ACVRL1, BCL2, CSF1, NF1, CDK6, THBS1, RASA1, PIK3R1	1048	27	13528	3.82471	0.999998	0.0524744	6.5135
GOTERM_BP_FAT	GO:0048520~positive regulation of behavior	9	0.684932	0.00370517	IL6, PDGFB, CCR4, F3, ADAM17, ITGA2, THBS1, CXCL12, TGFB1	1048	34	13528	3.41693	0.999999	0.0529358	6.59619
GOTERM_BP_FAT	GO:0006323~DNA packaging	19	1.44597	0.00375877	HMGB2, RSF1, SMC2, SMC4, NCAPD2, NCAPH, CENPA, NCAPG, HJURP, NAA10, HIST1H2BJ, ASH1L, H2AFZ, H2AFX, CHAF1A, TOP2A, CHAF1B, HELLS, MYST3	1048	117	13528	2.09624	0.999999	0.0534715	6.68852
GOTERM_BP_FAT	GO:0032886~regulation of microtubule-based process	11	0.837139	0.00376586	CAV2, XPO1, CAV1, ROCK2, PSRC1, RANBP1, SKA1, TACC3, BRCA1, TERF1, APC	1048	49	13528	2.8978	0.999999	0.0533605	6.70073
GOTERM_BP_FAT	GO:0040007~growth	26	1.97869	0.00381555	FGFR1, NBN, ATP6V0E1, PDGFB, FOXO3, IL7R, GLI2, TIMP3, TGFB1, RRAGC, CCNE1, GPX1, ZFP91, APP, GSN, BCL2, SERPINE1, IGF1, BRCA2, PTPN11, CCNB1, NOTCH2, ERBB2IP, TGFBR3, MTOR, PLAU	1048	183	13528	1.83398	0.999999	0.0538362	6.78623
GOTERM_BP_FAT	GO:0032964~collagen biosynthetic process	4	0.304414	0.00410486	TRAM2, COL3A1, SERPINH1, COL5A1	1048	5	13528	10.3267	1	0.0575826	7.28262
GOTERM_BP_FAT	GO:0070507~regulation of microtubule cytoskeleton organization	10	0.761035	0.0041768	CAV2, XPO1, CAV1, ROCK2, PSRC1, RANBP1, SKA1, BRCA1, TERF1, APC	1048	42	13528	3.07343	1	0.0583382	7.40566
GOTERM_BP_FAT	GO:0018210~peptidyl-threonine modification	7	0.532725	0.00417968	TAF1, PDPK1, BCL2, HIPK3, TGFBR2, MAPK8, MTOR	1048	21	13528	4.3028	1	0.0581535	7.41059
GOTERM_BP_FAT	GO:0000086~G2/M transition of mitotic cell cycle	7	0.532725	0.00417968	CCNB1, TAF1, PPM1D, BIRC5, CHEK1, LATS1, TERF1	1048	21	13528	4.3028	1	0.0581535	7.41059
GOTERM_BP_FAT	GO:0007169~transmembrane receptor protein tyrosine kinase signaling pathway	30	2.28311	0.00427539	FGFR1, CCL2, PDGFB, ERBB3, STAT5A, ERBB2, BMPR2, TGFB1, ADCYAP1, CTGF, SOS1, CD4, PIK3R1, EGFR, PTPRJ, SGPL1, NIN, SOCS7, FLNA, STAT3, PTPN11, RPS6KA5, ZFP106, ERBB2IP, EPS8, PDGFRA, ADAM17, PDGFRB, HBEGF, JAK2	1048	224	13528	1.7288	1	0.0592204	7.57403
GOTERM_BP_FAT	GO:0002687~positive regulation of leukocyte migration	6	0.456621	0.0042826	ICAM1, IL6, ADAM17, ITGA2, THBS1, CXCL12	1048	15	13528	5.16336	1	0.0590919	7.58633
GOTERM_BP_FAT	GO:0030518~steroid hormone receptor signaling pathway	12	0.913242	0.00441277	CCNE1, NCOA2, KLF9, NCOA4, MED16, RAN, UBR5, DNAJA1, JAK2, NR3C1, BRCA1, PMEPA1	1048	58	13528	2.6707	1	0.0606059	7.80818
GOTERM_BP_FAT	GO:0046822~regulation of nucleocytoplasmic transport	12	0.913242	0.00441277	GSK3B, NF1, G3BP2, JAK2, TACC3, MXI1, SIRT1, FLNA, UHMK1, TGFB1, BARD1, PTPN11	1048	58	13528	2.6707	1	0.0606059	7.80818
GOTERM_BP_FAT	GO:0031334~positive regulation of protein complex assembly	9	0.684932	0.00448345	CAV2, TAF1, CAV1, GSK3B, PSRC1, MTOR, RICTOR, TERF1, APC	1048	35	13528	3.3193	1	0.0613163	7.92842
GOTERM_BP_FAT	GO:0031023~microtubule organizing center organization	9	0.684932	0.00448345	CEP72, SASS6, KIF11, CEP135, CKAP5, BRCA2, HAUS8, CENPJ, BRCA1	1048	35	13528	3.3193	1	0.0613163	7.92842
GOTERM_BP_FAT	GO:0032880~regulation of protein localization	21	1.59817	0.00469783	IL6, TNFSF4, NF1, G3BP2, CDH2, MXI1, TACC3, SIRT1, UHMK1, FLNA, TGFB1, PTPN11, PDPK1, GAPVD1, CD40LG, GSK3B, BCL2, JAK2, PIK3R1, BARD1, APC	1048	138	13528	1.96432	1	0.0639182	8.29222
GOTERM_BP_FAT	GO:0007243~protein kinase cascade	44	3.34855	0.00474584	FGFR1, CAV1, CCL2, ERBB3, STAT5A, ERBB2, STK17B, TLR2, FPR1, LPAR2, AKAP11, NLRC3, MAP3K3, MAP3K2, PIK3CA, THBS1, PIK3R1, EGFR, SRPK2, IRAK1, SOCS3, NF1, SOCS1, ITGA1, WNK1, G3BP2, SMAD1, GSG2, STAT3, DAPK1, PTPN11, RPS6KA5, MAPK1, SPAG9, LAX1, MAPK14, RGS4, CCR2, JAK1, TGFBR3, MAPK9, JAK2, MAPK8, ERC1	1048	370	13528	1.53505	1	0.0643102	8.37349
GOTERM_BP_FAT	GO:0050817~coagulation	17	1.29376	0.00502977	F2RL2, F2RL3, IL6, COL3A1, ITGA2, SERPING1, ITGB3, ANXA5, CD40LG, F3, CD59, P2RY1, KIAA1715, SERPINE1, ENTPD1, PAPSS2, PLAU	1048	102	13528	2.1514	1	0.0677808	8.85284
GOTERM_BP_FAT	GO:0007596~blood coagulation	17	1.29376	0.00502977	F2RL2, F2RL3, IL6, COL3A1, ITGA2, SERPING1, ITGB3, ANXA5, CD40LG, F3, CD59, P2RY1, KIAA1715, SERPINE1, ENTPD1, PAPSS2, PLAU	1048	102	13528	2.1514	1	0.0677808	8.85284
GOTERM_BP_FAT	GO:0051248~negative regulation of protein metabolic process	26	1.97869	0.0050654	CAV1, EIF2C1, NFKB1, ITGB3, TIMP3, TGFB1, PSMD2, FBXO5, FAM129A, THBS1, RPS27A, SMAD6, SOCS1, SERPING1, CDC20, UBE2C, PRKCD, CDC27, FLNA, EIF4A3, MAD2L1, BAX, JUN, BUB1B, DNMT1, PEBP1	1048	187	13528	1.79475	1	0.0679929	8.91281
GOTERM_BP_FAT	GO:0048634~regulation of muscle development	11	0.837139	0.0050885	MYOCD, BCL2, TGFBR2, CENPF, MBNL3, MKL2, NGFR, LUC7L, RPS27A, TGFB1, TWIST1	1048	51	13528	2.78416	1	0.0680413	8.95168
GOTERM_BP_FAT	GO:0033138~positive regulation of peptidyl-serine phosphorylation	5	0.380518	0.0051286	LIF, CAV1, IL6, BCL2, TGFB1	1048	10	13528	6.4542	1	0.0683084	9.01911
GOTERM_BP_FAT	GO:0042113~B cell activation	14	1.06545	0.00521864	MSH6, NBN, MSH2, IL7R, PRKCD, VCAM1, LAT2, CD40LG, LAX1, BAX, BCL2, ADAM17, TCF3, PIK3R1	1048	76	13528	2.37786	1	0.0692143	9.17037
GOTERM_BP_FAT	GO:0014070~response to organic cyclic substance	19	1.44597	0.00539609	LYN, MSH2, SOCS3, TXN2, TGFBR2, PPARG, ITGA2, BRCA2, AK3L1, TIMP3, STAT3, TGFB1, CCNE1, FOS, BTG2, CCND2, JUN, BCL2, PEBP1	1048	121	13528	2.02694	1	0.0712278	9.46774
GOTERM_BP_FAT	GO:0034504~protein localization in nucleus	16	1.21766	0.00552116	XPO1, NUP98, RAN, IPO9, POLA2, TGFB1, MAPK1, PRICKLE1, JUN, TRPS1, NUP205, JAK2, KPNA2, KPNB1, TNPO1, KPNA1	1048	94	13528	2.19717	1	0.0725579	9.67679
GOTERM_BP_FAT	GO:0051091~positive regulation of transcription factor activity	12	0.913242	0.00576641	ICAM1, IRAK1, IL6, EP300, NLRC3, TLR2, TGFBR3, JAK2, ERC1, CAMK2A, TGFB1, JMY	1048	60	13528	2.58168	1	0.0753925	10.0854
GOTERM_BP_FAT	GO:0070661~leukocyte proliferation	10	0.761035	0.00577876	TNFSF4, CD40LG, BCL2, BAX, IL7R, PRKCD, CXCL12, HELLS, IMPDH2, TGFB1	1048	44	13528	2.93373	1	0.0752771	10.1059
GOTERM_BP_FAT	GO:0032943~mononuclear cell proliferation	10	0.761035	0.00577876	TNFSF4, CD40LG, BCL2, BAX, IL7R, PRKCD, CXCL12, HELLS, IMPDH2, TGFB1	1048	44	13528	2.93373	1	0.0752771	10.1059
GOTERM_BP_FAT	GO:0022612~gland morphogenesis	6	0.456621	0.00583733	EGFR, CAV1, ERBB3, ERBB2, BCL2, TGFB1	1048	16	13528	4.84065	1	0.0757409	10.2032
GOTERM_BP_FAT	GO:0032269~negative regulation of cellular protein metabolic process	25	1.90259	0.00614947	CAV1, EIF2C1, NFKB1, ITGB3, TIMP3, TGFB1, PSMD2, FBXO5, FAM129A, THBS1, RPS27A, SMAD6, SOCS1, SERPING1, CDC20, UBE2C, PRKCD, CDC27, EIF4A3, MAD2L1, BAX, JUN, BUB1B, DNMT1, PEBP1	1048	180	13528	1.79283	1	0.0793545	10.7201
GOTERM_BP_FAT	GO:0032535~regulation of cellular component size	34	2.58752	0.00625868	FGFR1, ATP6V0E1, ACVRL1, PDGFB, CAPZA2, PPARG, ELN, IL7R, GREM1, LATS1, CXCL12, TGFB1, RRAGC, ZFP91, APP, ARHGAP5, GSN, SEMA3F, BCL2, RASA1, CREB1, PSRC1, NPR1, RICTOR, CDK4, NTN1, NOTCH2, RNF6, EP300, ERBB2IP, TGFBR3, HBEGF, ADAM17, MTOR	1048	271	13528	1.6195	1	0.080424	10.9003
GOTERM_BP_FAT	GO:0051129~negative regulation of cellular component organization	21	1.59817	0.00647974	ACVRL1, SMAD6, CAPZA2, CENPF, TTK, ESPL1, NTN1, BRCA1, TGFB1, ATM, RNF6, MAD2L1, GSN, SEMA3F, DNMT1, TGFBR3, NGFR, THBS1, ERCC4, APC, TERF1	1048	142	13528	1.90899	1	0.0828593	11.2639
GOTERM_BP_FAT	GO:0040014~regulation of multicellular organism growth	12	0.913242	0.0065557	SGPL1, ADRB3, APP, CREB1, BCL2, STAT5A, CSF1, IGF1, PIK3CA, STAT3, TNKS2, PTPN11	1048	61	13528	2.53936	1	0.0834981	11.3885
GOTERM_BP_FAT	GO:0016049~cell growth	12	0.913242	0.0065557	FGFR1, NOTCH2, APP, ATP6V0E1, ERBB2IP, PDGFB, BCL2, TGFBR3, MTOR, IL7R, TGFB1, RRAGC	1048	61	13528	2.53936	1	0.0834981	11.3885
GOTERM_BP_FAT	GO:0048589~developmental growth	15	1.14155	0.00668551	NBN, IGF1, BRCA2, FOXO3, GLI2, TIMP3, CCNB1, CCNE1, NOTCH2, GPX1, APP, GSN, BCL2, SERPINE1, PLAU	1048	87	13528	2.22559	1	0.0847874	11.6011
GOTERM_BP_FAT	GO:0032870~cellular response to hormone stimulus	20	1.52207	0.00673864	ERBB3, STAT5A, ADCY5, PPARG, SOCS7, ITGA2, LATS1, STAT3, PTPN11, FOS, ZFP106, PDPK1, DUSP1, NUP62, ADCY9, CCND2, JAK2, GNB4, PARP1, PIK3R1	1048	133	13528	1.94111	1	0.0851367	11.688
GOTERM_BP_FAT	GO:0045444~fat cell differentiation	11	0.837139	0.00674989	CEBPA, ADRB3, ALDH6A1, GPX1, CEBPB, GSK3B, SOCS1, PPARG, RUNX1T1, SOCS7, SIRT1	1048	53	13528	2.6791	1	0.0849776	11.7064
GOTERM_BP_FAT	GO:0048609~reproductive process in a multicellular organism	54	4.10959	0.0071975	ACOX1, STAT5A, FOXO3, CXCL12, TGFB1, CCNE1, GSR, ZNF148, H2AFX, TBPL1, FANCC, EGFR, CCNI, RAN, CRTAP, CSDA, SPAG9, CCND2, FANCD2, PEBP1, CELF1, EIF5A2, CAV2, CAV1, HMGB2, CCL2, AGFG1, USP9X, SLC2A14, ERBB2, CHEK1, NR2C2, LIF, BCL2, DNAJA1, FBXO5, PAFAH1B2, TRIP13, MSH2, CREB1, SMAD5, AFF4, CASC5, BRCA2, KLF17, SMAD1, RACGAP1, SIRT1, ATM, PTPN11, CCNB1, SP1, BAX, MTOR	1048	487	13528	1.43132	1	0.0900588	12.435
GOTERM_BP_FAT	GO:0032504~multicellular organism reproduction	54	4.10959	0.0071975	ACOX1, STAT5A, FOXO3, CXCL12, TGFB1, CCNE1, GSR, ZNF148, H2AFX, TBPL1, FANCC, EGFR, CCNI, RAN, CRTAP, CSDA, SPAG9, CCND2, FANCD2, PEBP1, CELF1, EIF5A2, CAV2, CAV1, HMGB2, CCL2, AGFG1, USP9X, SLC2A14, ERBB2, CHEK1, NR2C2, LIF, BCL2, DNAJA1, FBXO5, PAFAH1B2, TRIP13, MSH2, CREB1, SMAD5, AFF4, CASC5, BRCA2, KLF17, SMAD1, RACGAP1, SIRT1, ATM, PTPN11, CCNB1, SP1, BAX, MTOR	1048	487	13528	1.43132	1	0.0900588	12.435
GOTERM_BP_FAT	GO:0000398~nuclear mRNA splicing, via spliceosome	22	1.67428	0.00720784	SRPK2, NCBP1, CSTF2, EFTUD2, TRA2B, PTBP1, HNRNPA2B1, SNRPD1, YTHDC1, SF3A1, PRPF4, HNRNPR, HNRNPU, POLR2A, SF4, HNRNPM, RSRC1, PRPF8, CELF1, GEMIN8, SFRS2IP, SMC1A	1048	153	13528	1.85611	1	0.0898732	12.4518
GOTERM_BP_FAT	GO:0000375~RNA splicing, via transesterification reactions	22	1.67428	0.00720784	SRPK2, NCBP1, CSTF2, EFTUD2, TRA2B, PTBP1, HNRNPA2B1, SNRPD1, YTHDC1, SF3A1, PRPF4, HNRNPR, HNRNPU, POLR2A, SF4, HNRNPM, RSRC1, PRPF8, CELF1, GEMIN8, SFRS2IP, SMC1A	1048	153	13528	1.85611	1	0.0898732	12.4518
GOTERM_BP_FAT	GO:0000377~RNA splicing, via transesterification reactions with bulged adenosine as nucleophile	22	1.67428	0.00720784	SRPK2, NCBP1, CSTF2, EFTUD2, TRA2B, PTBP1, HNRNPA2B1, SNRPD1, YTHDC1, SF3A1, PRPF4, HNRNPR, HNRNPU, POLR2A, SF4, HNRNPM, RSRC1, PRPF8, CELF1, GEMIN8, SFRS2IP, SMC1A	1048	153	13528	1.85611	1	0.0898732	12.4518
GOTERM_BP_FAT	GO:0043085~positive regulation of catalytic activity	57	4.3379	0.0072848	F2RL3, PDGFB, ADCY5, LPAR2, TGFB1, RPS3, AGTR1, PDPK1, CERKL, PSMD2, MYC, RPS27A, EGFR, IRAK1, CDK1, UBE2C, SPAG9, HIF1A, CCND2, F3, ERN1, ADAM17, CAV1, ERBB2, CSF1, FPR1, ADCYAP1, PIN1, ADRB3, MAP3K2, BCL2, SERINC1, P2RY1, FBXO5, CD4, THBS1, TERF1, HIP1, MSH6, MSH2, NF1, TGFBR2, ITGA1, ITGA2, CDC20, WRN, HOMER1, CDC27, PTPN11, CCNB1, ADCY9, PLK1, BAX, JAK2, LRP8, APAF1, ABL1	1048	520	13528	1.41496	1	0.090481	12.5764
GOTERM_BP_FAT	GO:0032583~regulation of gene-specific transcription	20	1.52207	0.00729988	MEF2C, CEBPA, TAF1, HMGB2, IL6, TNFSF4, CREB1, PSRC1, PPARG, IGF1, NFKB1, SIRT1, HIF1A, BPTF, MYOCD, GATA6, BCOR, TCF3, NCOR1, NCOR2	1048	134	13528	1.92663	1	0.0903515	12.6009
GOTERM_BP_FAT	GO:0051236~establishment of RNA localization	16	1.21766	0.00740569	XPOT, NCBP1, XPO1, NUP98, AGFG1, RAN, CKAP5, HNRNPA2B1, G3BP2, SMG1, NUP155, NUPL1, EIF4A3, NUP62, NUP205, EIF5A2	1048	97	13528	2.12922	1	0.0912933	12.7719
GOTERM_BP_FAT	GO:0050657~nucleic acid transport	16	1.21766	0.00740569	XPOT, NCBP1, XPO1, NUP98, AGFG1, RAN, CKAP5, HNRNPA2B1, G3BP2, SMG1, NUP155, NUPL1, EIF4A3, NUP62, NUP205, EIF5A2	1048	97	13528	2.12922	1	0.0912933	12.7719
GOTERM_BP_FAT	GO:0050658~RNA transport	16	1.21766	0.00740569	XPOT, NCBP1, XPO1, NUP98, AGFG1, RAN, CKAP5, HNRNPA2B1, G3BP2, SMG1, NUP155, NUPL1, EIF4A3, NUP62, NUP205, EIF5A2	1048	97	13528	2.12922	1	0.0912933	12.7719
GOTERM_BP_FAT	GO:0007062~sister chromatid cohesion	5	0.380518	0.00757027	NIPBL, SGOL2, SMC1A, SMC3, DSCC1	1048	11	13528	5.86745	1	0.0929171	13.0374
GOTERM_BP_FAT	GO:0046686~response to cadmium ion	5	0.380518	0.00757027	MTF1, GSN, MAPK9, MAPK8, PRNP	1048	11	13528	5.86745	1	0.0929171	13.0374
GOTERM_BP_FAT	GO:0002688~regulation of leukocyte chemotaxis	5	0.380518	0.00757027	IL6, ADAM17, GREM1, THBS1, CXCL12	1048	11	13528	5.86745	1	0.0929171	13.0374
GOTERM_BP_FAT	GO:0042274~ribosomal small subunit biogenesis	5	0.380518	0.00757027	RPS19, RPS17, RPS14, RPS15, RPS24	1048	11	13528	5.86745	1	0.0929171	13.0374
GOTERM_BP_FAT	GO:0008629~induction of apoptosis by intracellular signals	11	0.837139	0.00772423	MSH6, GPX1, CUL5, HIPK1, BAX, BRCA2, JAK2, ABL1, MYC, ATM, BRCA1	1048	54	13528	2.62949	1	0.0944029	13.2851
GOTERM_BP_FAT	GO:0014911~positive regulation of smooth muscle cell migration	4	0.304414	0.00773831	PDGFB, BCL2, IGF1, ITGA2	1048	6	13528	8.6056	1	0.0942504	13.3077
GOTERM_BP_FAT	GO:0000059~protein import into nucleus, docking	6	0.456621	0.00775046	XPO1, NUP98, NUP205, IPO9, KPNB1, TNPO1	1048	17	13528	4.5559	1	0.0940767	13.3272
GOTERM_BP_FAT	GO:0043200~response to amino acid stimulus	6	0.456621	0.00775046	ATP6V0E1, CCL2, LYN, MSH2, MTOR, TIMP3	1048	17	13528	4.5559	1	0.0940767	13.3272
GOTERM_BP_FAT	GO:0002274~myeloid leukocyte activation	10	0.761035	0.00781719	LAT2, YWHAZ, MLL5, LYN, CD93, CSF1, TGFBR2, TLR2, MYO1F, TGFB1	1048	46	13528	2.80617	1	0.0945345	13.4343
GOTERM_BP_FAT	GO:0050795~regulation of behavior	10	0.761035	0.00781719	IL6, PDGFB, CCR4, F3, ADAM17, ITGA2, GREM1, THBS1, CXCL12, TGFB1	1048	46	13528	2.80617	1	0.0945345	13.4343
GOTERM_BP_FAT	GO:0016569~covalent chromatin modification	19	1.44597	0.00821821	EZH2, CREBBP, CDC73, MBD3, TRRAP, SIRT1, RPS6KA5, MLL5, EP300, BAZ1B, HUWE1, ATXN7, PHF16, RNF168, MYST2, USP16, BAZ2A, HELLS, MYST3	1048	126	13528	1.9465	1	0.0988268	14.0752
GOTERM_BP_FAT	GO:0016477~cell migration	34	2.58752	0.00821928	CAV2, ACVRL1, CCL2, PDGFB, ITGA11, CDH2, CXCL12, TGFB1, VCAM1, GPX1, CTGF, PEX2, SEMA3F, THBS1, TOP2B, TWIST1, APC, ICAM1, SGPL1, IL6, ROCK1, VHL, ITGA1, NTN1, COL5A1, HIF1A, CCR4, BAX, TGFBR3, ADAM17, PDGFRB, HBEGF, LRP8, PLAU	1048	276	13528	1.59016	1	0.0985134	14.0769
GOTERM_BP_FAT	GO:0042509~regulation of tyrosine phosphorylation of STAT protein	8	0.608828	0.00825872	LIF, ZFP91, CAV1, IL6, LYN, SOCS1, IGF1, JAK2	1048	31	13528	3.3312	1	0.0986388	14.1397
GOTERM_BP_FAT	GO:0048661~positive regulation of smooth muscle cell proliferation	8	0.608828	0.00825872	EGFR, IL6, PDGFB, JUN, TGFBR2, IGF1, HBEGF, ITGA2	1048	31	13528	3.3312	1	0.0986388	14.1397
GOTERM_BP_FAT	GO:0019932~second-messenger-mediated signaling	30	2.28311	0.00832468	F2RL3, HMGB2, CCL2, ERBB2, ADCY5, FPR1, AURKA, ADRB3, TYMS, AGTR1, GSN, P2RY1, PIK3CA, GLP2R, TOP2A, FEN1, EGFR, PIK3C2A, IGF1, HOMER1, UBE2C, RCAN2, FLNA, LAT2, RFC4, SSTR3, ADCY9, ZWINT, PCNA, BUB1B	1048	235	13528	1.64788	1	0.099064	14.2446
GOTERM_BP_FAT	GO:0030879~mammary gland development	12	0.913242	0.00838619	CAV2, CAV1, ERBB3, ERBB2, CREB1, STAT5A, IGF1, BRCA2, ITGA2, GLI2, NTN1, TGFB1	1048	63	13528	2.45874	1	0.099436	14.3424
GOTERM_BP_FAT	GO:0010035~response to inorganic substance	27	2.05479	0.00856641	CAV1, ROMO1, KCNMB1, FOS, GPX1, GSN, BCL2, SERPINE1, THBS1, FANCC, EGFR, ACTB, BSG, APTX, PARK7, SOD2, EP300, DUSP1, MTF1, UCP2, JUN, PDGFRA, CYBRD1, PEBP1, MAPK9, MAPK8, PRNP	1048	205	13528	1.70013	1	0.10114	14.6281
GOTERM_BP_FAT	GO:0007599~hemostasis	17	1.29376	0.00874833	F2RL2, F2RL3, IL6, COL3A1, ITGA2, SERPING1, ITGB3, ANXA5, CD40LG, F3, CD59, P2RY1, KIAA1715, SERPINE1, ENTPD1, PAPSS2, PLAU	1048	108	13528	2.03188	1	0.102849	14.9156
GOTERM_BP_FAT	GO:0045786~negative regulation of cell cycle	14	1.06545	0.00897812	EGFR, MAD2L1, BCL2, CENPF, TTK, CDK6, NGFR, LATS1, RUNX3, TGFB1, ATM, TERF1, ADCYAP1, APC	1048	81	13528	2.23108	1	0.105075	15.2775
GOTERM_BP_FAT	GO:0008361~regulation of cell size	27	2.05479	0.00910618	FGFR1, ATP6V0E1, ACVRL1, PDGFB, PPARG, IL7R, GREM1, TGFB1, RRAGC, ZFP91, APP, ARHGAP5, SEMA3F, BCL2, CREB1, PSRC1, NPR1, CDK4, NTN1, NOTCH2, RNF6, EP300, ERBB2IP, ADAM17, HBEGF, TGFBR3, MTOR	1048	206	13528	1.69188	1	0.106156	15.4785
GOTERM_BP_FAT	GO:0048585~negative regulation of response to stimulus	16	1.21766	0.00977182	IL2RA, SOCS3, COL3A1, SOCS1, PPARG, SERPING1, GREM1, IL7R, SIRT1, PRKCD, TGFB1, RPS3, GPX1, MTOR, NCOR1, SPN	1048	100	13528	2.06534	1	0.113134	16.5162
GOTERM_BP_FAT	GO:0006403~RNA localization	16	1.21766	0.00977182	XPOT, NCBP1, XPO1, NUP98, AGFG1, RAN, CKAP5, HNRNPA2B1, G3BP2, SMG1, NUP155, NUPL1, EIF4A3, NUP62, NUP205, EIF5A2	1048	100	13528	2.06534	1	0.113134	16.5162
GOTERM_BP_FAT	GO:0051297~centrosome organization	8	0.608828	0.00988125	SASS6, KIF11, CEP135, CKAP5, BRCA2, HAUS8, CENPJ, BRCA1	1048	32	13528	3.2271	1	0.113969	16.6856
GOTERM_BP_FAT	GO:0042246~tissue regeneration	8	0.608828	0.00988125	CCNB1, NOTCH2, GPX1, GSN, SERPINE1, IGF1, TIMP3, PLAU	1048	32	13528	3.2271	1	0.113969	16.6856
GOTERM_BP_FAT	GO:0006338~chromatin remodeling	11	0.837139	0.0099945	RBBP4, RSF1, BAZ1B, BPTF, HJURP, NASP, CBX3, PBRM1, BAZ2A, SIRT1, HELLS	1048	56	13528	2.53558	1	0.11484	16.8606

## Sheet: KEGG
Supplementary Table 3: Enriched KEGG pathways of mRNAs in AgeingCeNet
Category	Term	Count	%	PValue	Genes	List Total	Pop Hits	Pop Total	Fold Enrichment	Bonferroni	Benjamini	FDR
KEGG_PATHWAY	hsa04110:Cell cycle	45	3.57427	6.1807e-18	E2F1, E2F2, YWHAZ, DBF4, TTK, PKMYT1, CHEK1, TGFB1, CCNE2, CCNE1, MCM7, RAD21, ORC6L, MYC, CCNA2, STAG1, TFDP1, CDC7, CDK1, CDC6, RBL1, CREBBP, CDK6, CDC20, ESPL1, MCM3, CDK4, CDC27, MCM4, ORC1L, MCM5, CDC25A, SMC3, ATM, MCM6, CCNB1, MAD2L1, EP300, CCND2, PLK1, GSK3B, PCNA, BUB1B, ABL1, SMC1A	422	125	5085	4.33791	9.39467e-16	9.39467e-16	7.39769e-15
KEGG_PATHWAY	hsa03010:Ribosome	31	2.46227	3.00781e-12	RPL17, RPL14, RPL15, RPL27A, RPL36, RPS2, RPS3, RPL30, RPS29, RPL7, RPL31, RPS3A, RPLP0, RPLP1, RPL3, RPL5, RPL4, RPL7A, RPS27A, RPS23, RPS24, RPL26, RPL24, RPS8, RPL29, RPL18A, RPS17, RPS15, RPS12, RPL37A, RPS10	422	87	5085	4.29359	4.57188e-10	2.28594e-10	3.60006e-09
KEGG_PATHWAY	hsa05200:Pathways in cancer	59	4.68626	9.49421e-09	E2F1, E2F2, HRAS, PDGFB, FGF14, STAT5A, PPARG, NFKB1, GLI2, MMP2, TGFB1, CCNE2, FOS, CCNE1, PIK3CA, FAS, MYC, AKT3, EGFR, RUNX1T1, CDK6, CDK4, DAPK1, RAD51, MAPK1, HIF1A, EP300, NCOA4, JUN, PDGFRA, PDGFRB, MAPK9, MAPK8, FGFR1, ERBB2, BCL2, SOS1, SOS2, PIK3R1, APC, CEBPA, MSH6, COL4A2, IL6, COL4A1, VHL, MSH2, CREBBP, TGFBR2, ITGA2, BRCA2, IGF1, BIRC5, STAT3, GSK3B, BAX, JAK1, MTOR, ABL1	422	328	5085	2.16749	1.44312e-06	4.8104e-07	1.13636e-05
KEGG_PATHWAY	hsa05215:Prostate cancer	26	2.06513	2.5426e-08	E2F1, E2F2, FGFR1, HRAS, PDGFB, ERBB2, NFKB1, CCNE2, CCNE1, PDPK1, BCL2, SOS1, SOS2, PIK3CA, AKT3, PIK3R1, EGFR, CREB1, CREBBP, IGF1, MAPK1, EP300, GSK3B, PDGFRA, PDGFRB, MTOR	422	89	5085	3.52016	3.86475e-06	9.66189e-07	3.04325e-05
KEGG_PATHWAY	hsa04510:Focal adhesion	42	3.33598	2.9321e-08	CAV2, TLN1, CAV1, HRAS, PDGFB, DIAPH1, ERBB2, COL3A1, ITGA11, ITGB3, PDPK1, ARHGAP5, PAK2, BCL2, SOS1, SOS2, PIK3CA, THBS1, AKT3, PIK3R1, EGFR, ACTB, COL4A2, COL4A1, ROCK1, ROCK2, ITGA1, ITGA2, IGF1, COL5A2, COL5A1, FLNA, MAPK1, PPP1CA, CCND2, GSK3B, JUN, PDGFRA, GRLF1, MAPK9, PDGFRB, MAPK8	422	201	5085	2.51786	4.45678e-06	8.91358e-07	3.50944e-05
KEGG_PATHWAY	hsa03030:DNA replication	16	1.27085	5.06216e-08	POLA1, POLA2, MCM3, MCM4, MCM5, MCM6, RPA1, PRIM1, RFC4, MCM7, RFC2, POLE3, POLD1, PRIM2, PCNA, FEN1	422	36	5085	5.35545	7.69446e-06	1.28241e-06	6.05891e-05
KEGG_PATHWAY	hsa05210:Colorectal cancer	23	1.82685	6.82178e-07	EGFR, MSH6, MSH2, TGFBR2, BIRC5, TGFB1, MAPK1, FOS, GSK3B, JUN, BAX, SOS1, BCL2, SOS2, PDGFRA, MAPK9, PDGFRB, PIK3CA, MAPK8, MYC, PIK3R1, AKT3, APC	422	84	5085	3.29934	0.000103686	1.48129e-05	0.000816497
KEGG_PATHWAY	hsa05214:Glioma	18	1.42971	8.33566e-06	E2F1, EGFR, E2F2, HRAS, PDGFB, IGF1, CDK6, CDK4, MAPK1, SOS1, SOS2, PDGFRA, PDGFRB, PIK3CA, MTOR, CAMK2A, PIK3R1, AKT3	422	63	5085	3.44279	0.00126622	0.000158366	0.00997651
KEGG_PATHWAY	hsa05212:Pancreatic cancer	19	1.50913	1.44841e-05	E2F1, EGFR, E2F2, ERBB2, TGFBR2, BRCA2, CDK6, NFKB1, CDK4, STAT3, TGFB1, RAD51, MAPK1, PIK3CA, MAPK9, JAK1, MAPK8, PIK3R1, AKT3	422	72	5085	3.1798	0.00219917	0.000244591	0.0173346
KEGG_PATHWAY	hsa04012:ErbB signaling pathway	21	1.66799	1.88025e-05	EGFR, HRAS, ERBB3, ERBB2, STAT5A, MAPK1, PAK2, GSK3B, JUN, SOS1, SOS2, HBEGF, PIK3CA, MAPK9, MAPK8, MTOR, ABL1, CAMK2A, MYC, PIK3R1, AKT3	422	87	5085	2.90856	0.00285392	0.000285759	0.0225024
KEGG_PATHWAY	hsa04722:Neurotrophin signaling pathway	25	1.9857	5.97046e-05	HRAS, YWHAZ, NFKB1, FOXO3, MAP3K3, BCL2, SOS1, SOS2, PIK3CA, SH2B3, CAMK2A, AKT3, PIK3R1, PRKCD, PTPN11, RPS6KA5, MAPK1, BAX, JUN, GSK3B, MAPK14, MAPK9, MAPK8, NGFR, ABL1	422	124	5085	2.42939	0.00903431	0.000824693	0.0714371
KEGG_PATHWAY	hsa04114:Oocyte meiosis	23	1.82685	7.24824e-05	CDK1, YWHAZ, ADCY5, SGOL1, PPP3R1, IGF1, PKMYT1, ESPL1, CDC20, CDC27, SMC3, CCNE2, CCNB1, CCNE1, MAPK1, PPP1CA, MAD2L1, ADCY9, PLK1, FBXO5, PPP2R5E, SMC1A, CAMK2A	422	110	5085	2.5195	0.0109573	0.000917722	0.0867198
KEGG_PATHWAY	hsa05223:Non-small cell lung cancer	15	1.19142	8.5042e-05	E2F1, EGFR, E2F2, HRAS, ERBB2, CDK6, FOXO3, CDK4, MAPK1, PDPK1, SOS1, SOS2, PIK3CA, PIK3R1, AKT3	422	54	5085	3.34716	0.0128437	0.000993885	0.101739
KEGG_PATHWAY	hsa04115:p53 signaling pathway	17	1.35028	9.57884e-05	CDK1, IGF1, CDK6, CHEK1, CDK4, ATM, CCNB1, CCNE2, CCNE1, PPM1D, CCND2, BAX, RRM2, SERPINE1, APAF1, FAS, THBS1	422	68	5085	3.01244	0.014455	0.0010395	0.114589
KEGG_PATHWAY	hsa05220:Chronic myeloid leukemia	18	1.42971	9.60896e-05	E2F1, E2F2, HRAS, STAT5A, TGFBR2, CDK6, NFKB1, CDK4, TGFB1, PTPN11, MAPK1, SOS1, SOS2, PIK3CA, ABL1, MYC, PIK3R1, AKT3	422	75	5085	2.89194	0.0145002	0.00097328	0.114949
KEGG_PATHWAY	hsa05213:Endometrial cancer	14	1.11199	0.000226296	EGFR, HRAS, ERBB2, FOXO3, MAPK1, PDPK1, SOS1, GSK3B, SOS2, PIK3CA, MYC, PIK3R1, AKT3, APC	422	52	5085	3.24417	0.033816	0.00214775	0.270519
KEGG_PATHWAY	hsa05219:Bladder cancer	12	0.953137	0.000444635	E2F1, EGFR, RPS6KA5, E2F2, MAPK1, HRAS, ERBB2, CDK4, THBS1, MYC, MMP2, DAPK1	422	42	5085	3.44279	0.0653653	0.00396855	0.530889
KEGG_PATHWAY	hsa05211:Renal cell carcinoma	16	1.27085	0.000471594	HRAS, PDGFB, VHL, CREBBP, TGFB1, PTPN11, MAPK1, EP300, HIF1A, PAK2, JUN, SOS1, SOS2, PIK3CA, PIK3R1, AKT3	422	70	5085	2.75423	0.0691892	0.00397537	0.562994
KEGG_PATHWAY	hsa04914:Progesterone-mediated oocyte maturation	18	1.42971	0.000549536	CDK1, ADCY5, IGF1, PKMYT1, CDC27, CDC25A, CCNB1, MAPK1, MAD2L1, ADCY9, PLK1, MAPK14, MAPK9, PIK3CA, MAPK8, CCNA2, PIK3R1, AKT3	422	86	5085	2.52204	0.0801571	0.00438784	0.655762
KEGG_PATHWAY	hsa05218:Melanoma	16	1.27085	0.000553601	E2F1, EGFR, E2F2, FGFR1, HRAS, PDGFB, FGF14, IGF1, CDK6, CDK4, MAPK1, PDGFRA, PDGFRB, PIK3CA, PIK3R1, AKT3	422	71	5085	2.71544	0.0807256	0.00419969	0.660598
KEGG_PATHWAY	hsa05221:Acute myeloid leukemia	14	1.11199	0.000710532	CEBPA, MAPK1, HRAS, STAT5A, SOS1, SOS2, RUNX1T1, PIK3CA, NFKB1, MTOR, MYC, STAT3, AKT3, PIK3R1	422	58	5085	2.90856	0.102408	0.00513151	0.847131
KEGG_PATHWAY	hsa04010:MAPK signaling pathway	37	2.93884	0.00205961	MEF2C, FGFR1, HRAS, PDGFB, FGF14, PPP3R1, NFKB1, TGFB1, ATF2, FOS, MAP3K3, PAK2, MAP3K2, SOS1, SOS2, FAS, MYC, RASA1, AKT3, HSPA8, RASA2, EGFR, TAOK1, NF1, TGFBR2, FLNA, RPS6KA5, MAPK1, DUSP1, MAPK14, JUN, PDGFRA, PDGFRB, MAPK9, MAPK8, STMN1, DUSP7	422	267	5085	1.66982	0.26903	0.0141437	2.43749
KEGG_PATHWAY	hsa04150:mTOR signaling pathway	12	0.953137	0.00294841	EIF4B, MAPK1, PDPK1, HIF1A, CAB39L, STK11, IGF1, PIK3CA, MTOR, RICTOR, AKT3, PIK3R1	422	52	5085	2.78071	0.361619	0.0193248	3.47245
KEGG_PATHWAY	hsa04660:T cell receptor signaling pathway	19	1.50913	0.00297995	HRAS, PPP3R1, NFKB1, CDK4, MAPK1, FOS, PAK2, CD40LG, MAPK14, GSK3B, JUN, SOS1, SOS2, PIK3CA, MAPK9, CD4, PIK3R1, AKT3, CD28	422	108	5085	2.11987	0.364681	0.0187237	3.50899
KEGG_PATHWAY	hsa05120:Epithelial cell signaling in Helicobacter pylori infection	14	1.11199	0.00329646	EGFR, ATP6V0E1, LYN, NFKB1, ATP6V1B2, PTPN11, ATP6V1A, MAPK14, JUN, HBEGF, ADAM17, MAPK9, MAPK8, JAM2	422	68	5085	2.48083	0.394614	0.0198754	3.87498
KEGG_PATHWAY	hsa05222:Small cell lung cancer	16	1.27085	0.00330346	E2F1, E2F2, COL4A2, COL4A1, ITGA2, CDK6, NFKB1, CDK4, CCNE2, CCNE1, BCL2, PIK3CA, APAF1, MYC, PIK3R1, AKT3	422	84	5085	2.29519	0.395261	0.0191586	3.88306
KEGG_PATHWAY	hsa04630:Jak-STAT signaling pathway	24	1.90627	0.00399149	IL6, IL2RA, OSMR, SOCS3, STAT5A, IL21R, CREBBP, SOCS1, SOCS7, IL7R, STAT3, PTPN11, LIF, ZFP91, EP300, CCND2, SOS1, SOS2, JAK1, PIK3CA, JAK2, MYC, PIK3R1, AKT3	422	155	5085	1.86577	0.455518	0.022264	4.67421
KEGG_PATHWAY	hsa04350:TGF-beta signaling pathway	16	1.27085	0.00466692	ACVRL1, ROCK1, ROCK2, SMAD5, CREBBP, TGFBR2, RBL1, BMPR2, SMAD1, TGFB1, MAPK1, EP300, SP1, THBS1, MYC, TFDP1	422	87	5085	2.21605	0.508863	0.0250743	5.44507
KEGG_PATHWAY	hsa04912:GnRH signaling pathway	17	1.35028	0.00612153	EGFR, HRAS, ADCY5, MMP2, PRKCD, MAPK1, ADCY9, MAP3K3, MAP3K2, MAPK14, JUN, SOS1, SOS2, HBEGF, MAPK9, MAPK8, CAMK2A	422	98	5085	2.09027	0.606759	0.0316715	7.08581
KEGG_PATHWAY	hsa03440:Homologous recombination	8	0.635425	0.00649336	RPA1, NBN, XRCC3, XRCC2, BLM, POLD1, BRCA2, RAD51	422	28	5085	3.44279	0.628501	0.0324682	7.50102
KEGG_PATHWAY	hsa03430:Mismatch repair	7	0.555997	0.00929941	RPA1, MSH6, RFC4, RFC2, MSH2, POLD1, PCNA	422	23	5085	3.66732	0.758316	0.044777	10.58
