# Supplementary material for: Identification of bladder cancer prognostic biomarkers using an ageing gene-related competitive endogenous RNA network
Source: Oncotarget. 2017 Dec 4;8(67):111742–53. doi: 10.18632/oncotarget.22905 (PMC5762356; doi:10.18632/oncotarget.22905)
Supplement: Supplementary file 5 [file oncotarget-08-111742-s005.xlsx]

## Sheet: Sheet1
Supplementary Table 4: Cox regression coefficient table for each gene of modules identified by Cfinder
K11M10
Module Gene	Regression Coefficient
ATAD2	1.72105
ASPM	2.2356
BLM	-0.845304
BRCA1	1.80097
BUB1B	-1.0849
C13orf34	-1.11798
C14orf145	-0.896762
C15orf42	0.835146
C1orf112	-1.13298
CDC20	-0.212655
CDCA4	1.81289
ECT2	-1.1519
FBXO5	0.56372
KIF15	0.539961
MCM10	0.907946
MCM6	-1.69623
NCAPH	-0.0356306
PRIM1	-0.770632
PSMC3IP	-1.34564
RFC4	1.31274
RMI1	-0.420484
SKA1	0.954894
TRIP13	0.000131248
RACGAP1	-0.552927
FEN1	-0.0185396
LMNB1	-0.439924
WHSC1	-0.436354
ARHGAP11A	1.18387
CKAP2L	-0.683072
GSG2	-0.861343
PSRC1	0.446651
RAD51	1.72062
SMC4	-1.36786
DTL	-2.93118
DSN1	-0.516967
LMNB2	-1.8331
MKI67	-0.326471
MSH6	1.99722
STIL	0.224876
K11M11
Module Gene	Regression Coefficient
DDI2	0.182955
NR2C2	0.0249438
PDPK1	0.35081
REST	-0.580815
TNKS2	0.165746
SBNO1	-0.85947
DPP8	1.53268
TAOK1	0.179024
TNRC6B	0.0961166
C5orf41	-0.122192
MBNL3	-0.0261952
K11M12
Module Gene	Regression Coefficient
FAM168A	0.173659
B4GALT7	-0.30088
BPTF	-0.979016
C1orf58	0.158706
ERN1	0.465824
GSTCD	0.14482
KLHL23	-0.23968
NHLRC2	-0.0863123
PTPLB	-0.510856
RPL28	-0.0692055
SLC30A6	-0.963207
TNPO3	0.54504
TOR1AIP2	0.472414
C1orf55	-0.595821
C9orf41	0.434817
ACAP2	0.592392
IREB2	0.590246
K11M13
Module Gene	Regression Coefficient
DDI2	0.202845
GTF2H3	-0.325216
REST	-0.523553
SBNO1	-0.52088
TMOD3	0.288706
ADAM17	-0.0621543
BACH1	-0.093988
DNAJB14	-0.028843
DPP8	1.49132
SAMD8	0.273723
TAOK1	-0.0409145
K11M14
Module Gene	Regression Coefficient
PPTC7	-0.158228
ZDHHC20	-0.13508
ATP2A2	-0.0380904
SEC24A	0.138588
AFF4	0.232656
OTUD4	0.244588
ROCK2	-0.248858
DCUN1D1	0.53758
KLHDC10	0.998709
MAPK8	-0.868437
MIB1	0.292151
N4BP2	0.162236
K11M1
Module Gene	Regression Coefficient
CENPL	-0.291057
CHAF1B	-0.385774
MCM10	-0.328979
ORC1L	0.21845
RAD51	0.613177
KIAA0101	0.0476942
MELK	-0.012418
PRR11	0.381558
TMPO	-1.06566
MCM4	0.291331
SPC24	-0.429095
K11M2
Module Gene	Regression Coefficient
C14orf43	0.240845
AKAP11	-0.565816
BBX	1.56125
CLOCK	-0.219268
KLHL20	0.674755
PDPK1	0.687097
REST	-1.21409
RFXANK	1.35573
UGCG	0.914752
ZNF800	1.02404
LEPROT	0.0990205
OTUD4	-0.329664
CHD9	2.3998
SLAIN2	-1.38885
ACAP2	0.547679
ANKIB1	-2.83542
CCDC132	-3.14605
CEP97	-2.17642
DDI2	2.12714
GTF2H3	-1.58839
IPP	1.80681
LYSMD3	1.42693
MFN1	2.10224
NPAT	0.819889
NR2C2	0.583775
PXK	0.177014
RBM41	-1.54266
SP4	-1.56619
TNKS2	2.25906
USP16	0.590796
USP32	1.2633
VPS13C	2.87337
WIPF2	-1.23816
ZDHHC20	-1.52941
ZMYM1	2.13282
ENSG00000175701.6	-0.0532529
MAP3K2	-1.29138
KLHL28	-1.68909
SERINC1	0.578471
C11orf30	1.62367
RBM12B	-1.16213
SENP1	0.141146
ACTR2	-1.44726
SERF2	-2.22959
DNAJB14	-0.836457
SAMD8	0.282336
ZNF426	-3.18215
SLC25A46	0.0382131
HNRNPR	-5.03332
AVL9	1.98204
RPS6KA5	-0.345544
SOCS7	1.26323
TMOD3	4.10128
COX6B1	2.36835
MAPK1	-0.711274
K11M3
Module Gene	Regression Coefficient
ATAD2	-0.305057
E2F1	0.232165
BRCA1	0.0805394
CDC20	-0.00548946
CIT	0.0166076
POLQ	-0.224698
PRIM1	-0.268278
DEPDC1	0.232475
KPNA2	-0.30813
RACGAP1	0.372354
WHSC1	-0.530162
BRI3BP	-0.171917
CENPQ	-0.0924525
CEP72	0.0840693
E2F2	0.296318
FAM83D	-0.050318
GINS4	-0.309073
HMGB2	-0.163994
KIAA0101	0.238383
KIF23	0.912235
MASTL	0.181413
MCM7	-0.183607
MELK	-0.2563
NCAPD2	0.414887
PKMYT1	0.0948468
RRM2	-0.350171
UBE2C	-0.411919
K11M4
Module Gene	Regression Coefficient
CLSPN	-0.187777
BRCA1	-0.0885708
CDCA4	0.10216
CHEK1	0.452266
RACGAP1	0.0202208
E2F7	0.0399699
KIF23	0.846606
ATAD5	-0.481098
CCNE2	0.133458
CDC25A	-0.273135
CDK1	0.0331713
CEP55	-0.332149
ZNF367	0.116502
DNAJC9	-0.488853
K11M5
Module Gene	Regression Coefficient
SGTB	-0.358535
NR2F6	-0.0146679
CFL2	-0.313412
ARSJ	-0.0722947
CLIC4	0.141714
DNAJB4	-0.171049
KIAA0247	0.618478
KLF10	-0.70941
LPAR2	-0.372481
SACS	-0.0113604
SEC23A	0.0819055
KATNAL1	0.188486
MLXIP	0.554788
FAM129A	0.0794658
K11M6
Module Gene	Regression Coefficient
ASPM	1.04504
BRCA1	0.0279164
ECT2	-0.170941
FBXO5	-0.0331214
RMI1	-0.382787
SMC4	-0.0988415
DEPDC1	0.192953
DTL	-0.832156
RACGAP1	0.025443
USP14	-0.154749
C13orf27	0.471325
LMNB1	-0.028775
MAD2L1	-0.436428
PPAT	-0.404399
STIL	0.327343
TTK	-0.378815
K11M7
Module Gene	Regression Coefficient
FAM26E	-0.144671
ADAMTS4	0.104707
CFL2	0.280753
CHST15	0.248285
CTGF	-0.0975357
EVI2A	0.693419
ICAM1	-0.0291474
LILRB2	-0.58741
MYADM	0.270648
PAPPA	-0.0356819
SGIP1	-0.00913948
TNFSF4	-0.208477
TWIST1	-0.208179
VENTX	-0.0698395
WISP1	0.270386
CD180	-0.0406331
CXCL12	-0.128718
K11M8
Module Gene	Regression Coefficient
ASH1L	-0.432346
TAF13	-0.38168
CCNT1	0.503513
NCKAP1	0.573184
RIF1	-0.52865
RNF168	0.157482
RPL36	-0.212441
SEC24A	0.0237611
TM9SF2	-0.095152
TAOK1	-0.0348231
MIB1	0.222157
K11M9
Module Gene	Regression Coefficient
TAF13	-0.0176545
ACTR2	-0.427464
CCNT1	0.65283
RIF1	-0.423194
RNF168	0.196085
RPL14	0.542115
RPL36	-0.653959
SBNO1	-0.593114
SEC24A	0.181995
TM9SF2	-0.0050001
YIPF6	0.155747
K12M1
Module Gene	Regression Coefficient
C14orf43	0.197023
AKAP11	-0.00322388
BBX	-0.287078
CLOCK	-0.0492368
KLHL20	0.620063
PDPK1	0.0142054
REST	-1.19512
RFXANK	2.15667
UGCG	1.01138
ZNF800	0.125732
LEPROT	0.31592
OTUD4	-0.43085
CHD9	0.158752
ACAP2	0.684028
ANKIB1	-2.27728
CCDC132	-0.817055
CEP97	0.146177
DDI2	1.59164
GTF2H3	0.0149298
IPP	0.232639
LYSMD3	-0.95111
NPAT	-0.662479
NR2C2	0.330046
PXK	0.0706286
RBM41	-1.25347
SP4	-1.26832
USP16	1.50924
USP32	1.1163
VPS13C	1.73194
WIPF2	-0.17412
ZDHHC20	-0.535875
ZMYM1	0.077289
ENSG00000175701.6	-0.131175
MAP3K2	0.222299
KLHL28	1.08597
SLAIN2	-0.628153
MFN1	1.28308
C11orf30	1.23128
SENP1	0.47807
ACTR2	-0.492408
SERF2	-0.432937
SAMD8	0.288575
ZNF426	-1.65086
SLC25A46	-0.0870411
HNRNPR	-3.67903
RPS6KA5	-0.141244
K12M2
Module Gene	Regression Coefficient
ATAD2	-0.278158
E2F1	0.135537
BRCA1	0.116583
CIT	0.134243
POLQ	-0.188243
PRIM1	-0.256652
KPNA2	-0.2651
RACGAP1	0.413012
WHSC1	-0.570696
CENPQ	-0.0770932
CEP72	0.0352066
E2F2	0.292954
FAM83D	-0.0374769
GINS4	-0.335248
HMGB2	-0.0919091
KIAA0101	0.21722
KIF23	0.987388
MASTL	0.0711717
MELK	-0.180532
NCAPD2	0.401936
PKMYT1	0.097647
RRM2	-0.42874
UBE2C	-0.471449
K12M3
Module Gene	Regression Coefficient
CLSPN	-0.192175
CDCA4	0.260504
CHEK1	0.279735
RACGAP1	0.0496398
E2F7	-0.0488904
KIF23	0.627919
CCNE2	-0.0412124
CDC25A	-0.260696
CDK1	0.0616667
CEP55	-0.403987
ZNF367	0.247215
DNAJC9	-0.35602
K12M4
Module Gene	Regression Coefficient
ASPM	1.06564
BRCA1	0.0184119
ECT2	-0.237735
FBXO5	-0.0547151
RMI1	-0.383767
SMC4	-0.0901304
DEPDC1	0.203525
DTL	-0.845357
RACGAP1	-0.023783
C13orf27	0.458378
LMNB1	0.0289164
MAD2L1	-0.444774
PPAT	-0.390422
STIL	0.323778
TTK	-0.366706
K12M5
Module Gene	Regression Coefficient
CLSPN	-0.221455
BRCA1	-0.0550118
CHEK1	0.194161
RACGAP1	0.143556
E2F7	0.0373378
KIF23	1.01332
ATAD5	-0.428843
CCNE2	0.0880048
CDC25A	-0.22744
CDK1	-0.112594
CEP55	-0.412098
ZNF367	0.0684066
K12M6
Module Gene	Regression Coefficient
ATAD2	0.72456
ASPM	1.26005
BLM	-0.751101
BRCA1	0.959455
BUB1B	-1.05269
C13orf34	-1.16161
C14orf145	-0.615235
C15orf42	0.720367
C1orf112	-0.949795
CDC20	0.0025079
ECT2	-0.51381
FBXO5	0.761846
KIF15	0.705983
MCM10	0.320748
MCM6	-1.77138
NCAPH	0.0563281
PRIM1	-0.129697
PSMC3IP	-0.664288
RFC4	-0.00168655
RMI1	-0.321687
SKA1	0.617335
TRIP13	0.0633894
RACGAP1	-0.3796
FEN1	0.269785
LMNB1	-0.0317427
WHSC1	-0.703056
ARHGAP11A	0.433925
CDCA4	0.855637
CKAP2L	-0.15415
GSG2	-1.29707
PSRC1	0.189135
RAD51	1.34325
DSN1	-0.299421
LMNB2	-1.05407
MKI67	-0.628359
MSH6	1.57023
K12M7
Module Gene	Regression Coefficient
FAM26E	-0.103096
ADAMTS4	0.136184
CHST15	0.292971
CTGF	-0.0205156
EVI2A	0.690438
ICAM1	-0.0265032
LILRB2	-0.64238
MYADM	0.368292
SGIP1	-0.134839
TNFSF4	-0.202768
TWIST1	-0.213372
VENTX	-0.0160276
WISP1	0.23592
CXCL12	-0.142741
K12M8
Module Gene	Regression Coefficient
FAM168A	0.342333
B4GALT7	-0.261257
BPTF	-0.940666
C1orf58	0.525787
ERN1	0.338676
GSTCD	-0.0362
KLHL23	-0.123649
PTPLB	-0.399531
RPL28	-0.0926423
SLC30A6	-0.391226
TNPO3	0.578461
C1orf55	-0.432184
C9orf41	0.143366
K13M1
Module Gene	Regression Coefficient
ATAD2	-0.22824
E2F1	0.147363
CIT	0.151204
POLQ	-0.187374
PRIM1	-0.267369
KPNA2	-0.233854
RACGAP1	0.345969
WHSC1	-0.562861
E2F2	0.288318
GINS4	-0.303461
HMGB2	-0.0841703
KIAA0101	0.25543
KIF23	1.00999
MASTL	0.0648419
MELK	-0.195518
NCAPD2	0.414618
PKMYT1	0.0841131
RRM2	-0.45538
UBE2C	-0.476444
K13M2
Module Gene	Regression Coefficient
C14orf43	0.345733
AKAP11	0.198011
BBX	-0.431048
CLOCK	-0.0873266
KLHL20	0.284152
PDPK1	0.543569
REST	-0.766622
RFXANK	1.20702
UGCG	0.171578
ZNF800	0.244402
LEPROT	0.530941
OTUD4	0.411061
CHD9	0.0566019
ACAP2	-0.151795
CEP97	0.180365
DDI2	0.362179
GTF2H3	-0.130093
IPP	-0.00278543
LYSMD3	-0.804998
NPAT	0.455844
NR2C2	0.00110762
PXK	-0.13538
SP4	-1.25808
USP32	1.60789
VPS13C	1.42994
WIPF2	-0.0673321
ZDHHC20	-0.098768
MAP3K2	-0.475994
KLHL28	0.291741
SLAIN2	-0.480032
ANKIB1	-0.950046
CCDC132	-0.404433
RBM41	-0.857424
C11orf30	0.0531039
MFN1	1.20768
ACTR2	-0.877632
SERF2	-0.0536608
SAMD8	0.547021
SLC25A46	0.319979
K13M3
Module Gene	Regression Coefficient
ATAD2	0.705094
ASPM	1.05631
BLM	-0.967527
BRCA1	0.706567
BUB1B	-0.588838
C13orf34	-1.00386
C14orf145	-0.318744
C15orf42	0.473288
C1orf112	-0.845006
CDC20	0.142134
ECT2	-0.456666
FBXO5	0.697288
KIF15	0.142649
MCM10	0.053434
MCM6	-1.53535
NCAPH	-0.0959778
PRIM1	-0.26085
PSMC3IP	-0.391024
RFC4	0.0247001
RMI1	-0.175848
SKA1	0.626955
TRIP13	0.124231
RACGAP1	-0.519928
FEN1	0.332781
LMNB1	-0.0724664
WHSC1	-0.616346
ARHGAP11A	0.488556
CKAP2L	-0.117759
GSG2	-0.877801
PSRC1	0.154733
RAD51	1.05515
LMNB2	-0.708413
MSH6	1.45442
K13M4
Module Gene	Regression Coefficient
ACAP2	0.0294635
ANKIB1	-0.239369
CEP97	-0.302262
CLOCK	-0.0420017
DDI2	0.361337
KLHL20	0.309529
NR2C2	-0.159247
PDPK1	0.809204
REST	-0.289384
RFXANK	0.807878
UGCG	0.251356
VPS13C	0.373278
WIPF2	0.321217
ZDHHC20	-0.0948168
ZNF800	-0.577141
ENSG00000175701.6	-0.0266054
K13M5
Module Gene	Regression Coefficient
ANKIB1	0.140189
CCDC132	-0.287697
CEP97	-0.280826
CLOCK	-0.0315887
DDI2	0.281408
KLHL20	0.215519
NR2C2	0.0677711
PDPK1	0.327434
RBM41	-0.39898
REST	-0.284455
ZDHHC20	-0.0638628
ZMYM1	0.0123417
OTUD4	0.490714
KLHL28	0.53448
K13M6
Module Gene	Regression Coefficient
ANKIB1	-0.204494
CEP97	-0.308781
CLOCK	-0.00177272
DDI2	0.242635
KLHL20	0.208962
NR2C2	0.0184441
PDPK1	0.39349
RBM41	-0.411386
REST	-0.322184
WIPF2	0.272447
ZDHHC20	-0.0772893
ZMYM1	-0.0885994
C11orf30	0.39941
KLHL28	0.560747
K14M1
Module Gene	Regression Coefficient
ATAD2	-0.0271635
E2F1	0.310267
CIT	0.0169724
POLQ	-0.211839
PRIM1	-0.585166
KPNA2	-0.49326
RACGAP1	0.571881
WHSC1	-0.751968
GINS4	-0.225244
HMGB2	-0.0753936
KIAA0101	0.132393
KIF23	1.05429
MASTL	-0.0101573
MELK	-0.257311
NCAPD2	0.478151
PKMYT1	-0.13107
RRM2	-0.257124
K14M2
Module Gene	Regression Coefficient
ACAP2	0.270632
AKAP11	0.00553801
BBX	-0.288229
CEP97	0.101356
CLOCK	0.0305215
DDI2	0.410494
GTF2H3	-0.109547
KLHL20	0.0968563
LYSMD3	-0.508814
PDPK1	0.416208
PXK	-0.20445
REST	-0.780225
RFXANK	0.830582
UGCG	0.25839
VPS13C	1.12207
ZDHHC20	-0.26457
ZNF800	0.0267911
NR2C2	0.0752966
LEPROT	0.596487
MAP3K2	-0.477283
OTUD4	0.33677
CHD9	0.27704
KLHL28	0.263755
SLAIN2	-0.652084
IPP	0.0804566
NPAT	0.394222
RBM41	-0.919586
SP4	-1.07621
USP32	1.39881
WIPF2	-0.0778039
ACTR2	-0.733357
SERF2	0.0721962
C11orf30	0.271685
SAMD8	0.549493
SLC25A46	0.367798
K14M3
Module Gene	Regression Coefficient
ATAD2	0.705094
ASPM	1.05631
BLM	-0.967527
BRCA1	0.706567
BUB1B	-0.588838
C13orf34	-1.00386
C14orf145	-0.318744
C15orf42	0.473288
C1orf112	-0.845006
CDC20	0.142134
ECT2	-0.456666
FBXO5	0.697288
KIF15	0.142649
MCM10	0.053434
MCM6	-1.53535
NCAPH	-0.0959778
PRIM1	-0.26085
PSMC3IP	-0.391024
RFC4	0.0247001
RMI1	-0.175848
SKA1	0.626955
TRIP13	0.124231
RACGAP1	-0.519928
FEN1	0.332781
LMNB1	-0.0724664
WHSC1	-0.616346
ARHGAP11A	0.488556
CKAP2L	-0.117759
GSG2	-0.877801
PSRC1	0.154733
RAD51	1.05515
LMNB2	-0.708413
MSH6	1.45442
K15M1
Module Gene	Regression Coefficient
AKAP11	0.245707
BBX	-0.535319
CEP97	8.52075e-05
CLOCK	-0.283755
DDI2	0.326161
KLHL20	-0.0867896
LYSMD3	-0.485263
PDPK1	0.756709
PXK	-0.0392349
REST	-0.604461
RFXANK	0.953318
UGCG	0.432439
VPS13C	0.712315
ZDHHC20	-0.247474
ZNF800	-0.170505
LEPROT	0.202102
MAP3K2	0.00502378
OTUD4	0.18126
CHD9	0.334977
KLHL28	0.401319
GTF2H3	-0.275769
IPP	0.417474
NPAT	0.477263
SP4	-0.906837
USP32	1.10519
WIPF2	-0.0807208
ACTR2	0.151759
SERF2	0.00687877
K15M2
Module Gene	Regression Coefficient
ATAD2	0.380481
ASPM	0.922956
BLM	-1.02226
BRCA1	0.750671
BUB1B	-0.81116
C13orf34	-1.10228
C14orf145	-0.479974
C15orf42	0.655843
C1orf112	-0.67148
CDC20	0.0334569
ECT2	-0.068242
FBXO5	0.567082
KIF15	0.162378
MCM10	-0.36281
MCM6	-0.918183
NCAPH	0.0837119
PRIM1	-0.0640213
PSMC3IP	-0.37275
RFC4	0.0924445
RMI1	0.186675
SKA1	0.392494
TRIP13	-0.017008
RACGAP1	-0.510132
FEN1	0.061597
LMNB1	0.0655145
WHSC1	-0.390472
ARHGAP11A	0.767977
CKAP2L	-0.0857681
GSG2	-0.58572
PSRC1	0.0726177
RAD51	0.989848
K16M1
Module Gene	Regression Coefficient
ATAD2	0.203041
ASPM	1.1553
BLM	-0.893897
BRCA1	0.541456
BUB1B	-0.716473
C13orf34	-1.07122
C15orf42	0.516356
C1orf112	-0.495364
CDC20	-0.111906
ECT2	-0.309144
KIF15	0.127321
MCM10	-0.249939
MCM6	-1.02127
NCAPH	0.0273135
PSMC3IP	-0.581807
RFC4	0.250619
SKA1	0.442785
TRIP13	-0.00878428
FEN1	0.156542
LMNB1	-0.0358474
WHSC1	-0.24793
ARHGAP11A	0.197997
CKAP2L	-0.189545
FBXO5	0.653959
GSG2	-0.658448
PSRC1	0.0674406
RAD51	1.24514
K16M2
Module Gene	Regression Coefficient
AKAP11	0.27632
BBX	-0.38175
CEP97	-0.164126
CLOCK	-0.137074
DDI2	0.463485
KLHL20	0.0463105
LYSMD3	-0.483368
PDPK1	0.510617
REST	-0.0333852
RFXANK	0.842052
UGCG	0.288168
ZDHHC20	-0.3083
ZNF800	-0.423182
LEPROT	0.221632
MAP3K2	0.443978
OTUD4	0.29189
KLHL28	0.403184
GTF2H3	-0.487321
K16M3
Module Gene	Regression Coefficient
BBX	-0.29515
CEP97	-0.0788663
CLOCK	-0.218863
DDI2	0.341647
GTF2H3	-0.271128
KLHL20	-0.0688138
LYSMD3	-0.316023
PDPK1	0.64013
PXK	0.0156938
REST	0.0730479
RFXANK	0.72372
UGCG	0.261
USP32	0.361465
ZDHHC20	-0.307445
ACTR2	-0.473038
LEPROT	0.237977
MAP3K2	0.660126
SERF2	0.45989
K17M1
Module Gene	Regression Coefficient
ATAD2	0.17071
ASPM	0.919935
BLM	-0.742735
BRCA1	0.333591
BUB1B	-1.00925
C15orf42	0.44702
C1orf112	-0.667913
CDC20	-0.0618221
ECT2	-0.13339
KIF15	-0.039401
MCM10	-0.0458715
MCM6	-0.559098
NCAPH	-0.101803
PSMC3IP	-0.214792
RFC4	-0.0679228
SKA1	0.591572
TRIP13	-0.0385317
FEN1	0.121457
LMNB1	0.1552
WHSC1	-0.462927
ARHGAP11A	0.77581
CKAP2L	-0.263767
GSG2	-0.463302
PSRC1	-0.151079
RAD51	0.736321
