# Supplementary material for: Identification of bladder cancer prognostic biomarkers using an ageing gene-related competitive endogenous RNA network
Source: Oncotarget. 2017 Dec 4;8(67):111742–53. doi: 10.18632/oncotarget.22905 (PMC5762356; doi:10.18632/oncotarget.22905)
Supplement: Supplementary file 6 [file oncotarget-08-111742-s006.xlsx]

## Sheet: Sheet1
Supplementary Table 5: The log rank p-values and mean risk scores summary table for modules identified by CFinder
Module Name	Log Rank P-value in Training Set	Log Rank P-value in Test Set	Mean Risk Score of the Module in Training Set
K11_M1	3.77325e-05	0.896752	-9.06277
K11_M2	3.8769e-13	0.425398	25.6454
K11_M3	3.48345e-05	0.610234	-6.37291
K11_M4	0.055669	0.859132	-0.476395
K11_M5	0.000210611	0.186174	-1.71239
K11_M6	9.88307e-06	0.242632	-7.51246
K11_M7	2.71044e-07	0.063971	3.94065
K11_M8	0.0211619	0.305183	-2.78447
K11_M9	0.0786595	0.374398	-7.50407
K11_M10	1.56856e-09	0.648086	-22.2717
K11_M11	0.0153514	0.079744	8.50381
K11_M12	9.53257e-05	0.280796	-2.2227
K11_M13	0.000408519	0.736007	5.27321
K11_M14	0.00181527	0.0028334	11.8087
K12_M1	2.11203e-09	0.892491	-10.8746
K12_M2	2.69419e-05	0.443227	-4.093
K12_M3	0.115223	0.234213	2.0985
K12_M4	1.11239e-05	0.295209	-6.40654
K12_M5	0.0938501	0.77952	2.0339
K12_M6	2.15183e-08	0.264071	-15.0125
K12_M7	0.000791871	0.161683	3.64579
K12_M8	0.0180922	0.795052	-9.21551
K13_M1	0.00038809	0.831723	-3.62435
K13_M2	2.96757e-05	0.412823	23.8355
K13_M3	1.73838e-09	0.0869309	-10.6321
K13_M4	1.42211e-05	0.00373908	15.6793
K13_M5	0.00057944	0.467558	7.91101
K13_M6	0.00191608	0.114506	6.87155
K14_M1	0.00375129	0.486453	-4.29953
K14_M2	2.89685e-06	0.887926	21.6885
K14_M3	1.73838e-09	0.0869309	-10.6321
K15_M1	1.0184e-06	0.808136	31.5963
K15_M2	2.31694e-07	0.0867016	-10.1808
K16_M1	7.076e-07	0.0886681	-8.78034
K16_M2	7.22724e-05	0.235855	13.3536
K16_M3	7.41659e-05	0.557687	16.579
K17_M1	0.000208187	0.205987	-6.38442
