# Supplementary material for: Identification of bladder cancer prognostic biomarkers using an ageing gene-related competitive endogenous RNA network
Source: Oncotarget. 2017 Dec 4;8(67):111742–53. doi: 10.18632/oncotarget.22905 (PMC5762356; doi:10.18632/oncotarget.22905)
Supplement: Supplementary file 7 [file oncotarget-08-111742-s007.xlsx]

## Sheet: K11M14
Supplementary Table 6: K11M14 and K13M4 ceRNA pairs and related miRNA list
ceRNA_A	ceRNA_B	shared miRNAs
PPTC7	ZDHHC20	hsa-miR-24-3p,hsa-miR-30a-5p,hsa-miR-30b-5p,hsa-miR-30c-5p,hsa-miR-30d-5p,hsa-miR-30e-5p,hsa-miR-3122,hsa-miR-383-3p,hsa-miR-3913-5p,hsa-miR-4284,hsa-miR-450a-1-3p,hsa-miR-6513-5p,hsa-miR-7977,hsa-miR-887-5p,hsa-miR-93-5p
PPTC7	SEC24A	hsa-miR-15b-5p,hsa-miR-30a-5p,hsa-miR-30b-5p,hsa-miR-30c-5p,hsa-miR-30d-5p,hsa-miR-30e-5p,hsa-miR-383-3p,hsa-miR-646
PPTC7	ROCK2	hsa-miR-30a-5p,hsa-miR-30b-5p,hsa-miR-30c-5p,hsa-miR-30d-5p,hsa-miR-30e-5p,hsa-miR-4789-5p
ATP2A2	SEC24A	hsa-miR-15b-5p,hsa-miR-186-5p,hsa-miR-197-3p,hsa-miR-30a-5p,hsa-miR-30b-5p,hsa-miR-30c-5p,hsa-miR-30d-5p,hsa-miR-30e-5p,hsa-miR-3133,hsa-miR-92a-3p
ATP2A2	OTUD4	hsa-miR-142-3p,hsa-miR-26b-5p,hsa-miR-30a-5p,hsa-miR-30b-5p,hsa-miR-30c-5p,hsa-miR-30d-5p,hsa-miR-30e-5p,hsa-miR-5582-3p
ATP2A2	ROCK2	hsa-miR-142-3p,hsa-miR-30a-5p,hsa-miR-30b-5p,hsa-miR-30c-5p,hsa-miR-30d-5p,hsa-miR-30e-5p,hsa-miR-4495,hsa-miR-511-3p
ATP2A2	DCUN1D1	hsa-miR-30a-5p,hsa-miR-30b-5p,hsa-miR-30c-5p,hsa-miR-30d-5p,hsa-miR-30e-5p
ATP2A2	KLHDC10	hsa-miR-15b-5p,hsa-miR-25-3p,hsa-miR-26b-5p,hsa-miR-30a-5p,hsa-miR-30b-5p,hsa-miR-30c-5p,hsa-miR-30d-5p,hsa-miR-30e-5p,hsa-miR-32-5p,hsa-miR-92a-3p,hsa-miR-92b-3p
ATP2A2	MAPK8	hsa-miR-30a-5p,hsa-miR-30b-5p,hsa-miR-30c-5p,hsa-miR-30d-5p,hsa-miR-30e-5p,hsa-miR-92a-3p
ATP2A2	MIB1	hsa-let-7a-5p,hsa-let-7b-5p,hsa-miR-15b-5p,hsa-miR-30a-5p,hsa-miR-30b-5p,hsa-miR-30c-5p,hsa-miR-30d-5p,hsa-miR-30e-5p
ATP2A2	N4BP2	hsa-miR-100-5p,hsa-miR-30a-5p,hsa-miR-30b-5p,hsa-miR-30c-5p,hsa-miR-30d-5p,hsa-miR-30e-5p
AFF4	OTUD4	hsa-miR-101-3p,hsa-miR-142-3p,hsa-miR-27a-3p,hsa-miR-27b-3p,hsa-miR-30a-5p,hsa-miR-30b-5p,hsa-miR-30c-5p,hsa-miR-30d-5p,hsa-miR-30e-5p
AFF4	ROCK2	hsa-miR-142-3p,hsa-miR-30a-5p,hsa-miR-30b-5p,hsa-miR-30c-5p,hsa-miR-30d-5p,hsa-miR-30e-5p,hsa-miR-515-5p,hsa-miR-519d-5p,hsa-miR-519e-5p,hsa-miR-5695
AFF4	DCUN1D1	hsa-miR-30a-5p,hsa-miR-30b-5p,hsa-miR-30c-5p,hsa-miR-30d-5p,hsa-miR-30e-5p
AFF4	KLHDC10	hsa-miR-15a-5p,hsa-miR-15b-5p,hsa-miR-16-5p,hsa-miR-195-5p,hsa-miR-30a-5p,hsa-miR-30b-5p,hsa-miR-30c-5p,hsa-miR-30d-5p,hsa-miR-30e-5p,hsa-miR-3606-3p,hsa-miR-513a-3p,hsa-miR-513c-3p
AFF4	MAPK8	hsa-miR-126-5p,hsa-miR-30a-5p,hsa-miR-30b-5p,hsa-miR-30c-5p,hsa-miR-30d-5p,hsa-miR-30e-5p,hsa-miR-421,hsa-miR-4795-3p
AFF4	MIB1	hsa-let-7b-5p,hsa-miR-15a-5p,hsa-miR-15b-5p,hsa-miR-16-5p,hsa-miR-195-5p,hsa-miR-30a-5p,hsa-miR-30b-5p,hsa-miR-30c-5p,hsa-miR-30d-5p,hsa-miR-30e-5p
AFF4	N4BP2	hsa-miR-30a-5p,hsa-miR-30b-5p,hsa-miR-30c-5p,hsa-miR-30d-5p,hsa-miR-30e-5p
OTUD4	ROCK2	hsa-miR-142-3p,hsa-miR-30a-5p,hsa-miR-30b-5p,hsa-miR-30c-5p,hsa-miR-30d-5p,hsa-miR-30e-5p
DCUN1D1	KLHDC10	hsa-miR-30a-5p,hsa-miR-30b-5p,hsa-miR-30c-5p,hsa-miR-30d-5p,hsa-miR-30e-5p
DCUN1D1	MAPK8	hsa-miR-30a-5p,hsa-miR-30b-5p,hsa-miR-30c-5p,hsa-miR-30d-5p,hsa-miR-30e-5p
DCUN1D1	MIB1	hsa-miR-30a-5p,hsa-miR-30b-5p,hsa-miR-30c-5p,hsa-miR-30d-5p,hsa-miR-30e-5p
DCUN1D1	N4BP2	hsa-miR-30a-5p,hsa-miR-30b-5p,hsa-miR-30c-5p,hsa-miR-30d-5p,hsa-miR-30e-5p
KLHDC10	MAPK8	hsa-miR-30a-5p,hsa-miR-30b-5p,hsa-miR-30c-5p,hsa-miR-30d-5p,hsa-miR-30e-5p,hsa-miR-3926,hsa-miR-4325,hsa-miR-548s,hsa-miR-7703,hsa-miR-92a-3p
KLHDC10	MIB1	hsa-miR-15a-5p,hsa-miR-15b-5p,hsa-miR-16-5p,hsa-miR-195-5p,hsa-miR-30a-5p,hsa-miR-30b-5p,hsa-miR-30c-5p,hsa-miR-30d-5p,hsa-miR-30e-5p,hsa-miR-335-3p,hsa-miR-4700-3p,hsa-miR-5095,hsa-miR-7151-3p
KLHDC10	N4BP2	hsa-miR-1183,hsa-miR-30a-5p,hsa-miR-30b-5p,hsa-miR-30c-5p,hsa-miR-30d-5p,hsa-miR-30e-5p
MAPK8	MIB1	hsa-miR-193b-3p,hsa-miR-30a-5p,hsa-miR-30b-5p,hsa-miR-30c-5p,hsa-miR-30d-5p,hsa-miR-30e-5p,hsa-miR-590-3p
MAPK8	N4BP2	hsa-miR-30a-5p,hsa-miR-30b-5p,hsa-miR-30c-5p,hsa-miR-30d-5p,hsa-miR-30e-5p
MIB1	N4BP2	hsa-miR-192-5p,hsa-miR-30a-5p,hsa-miR-30b-5p,hsa-miR-30c-5p,hsa-miR-30d-5p,hsa-miR-30e-5p,hsa-miR-4753-3p
ATP2A2	PPTC7	hsa-miR-15b-5p,hsa-miR-26b-5p,hsa-miR-30a-5p,hsa-miR-30b-5p,hsa-miR-30c-5p,hsa-miR-30d-5p,hsa-miR-30e-5p,hsa-miR-329-3p,hsa-miR-362-3p,hsa-miR-3941,hsa-miR-8485
AFF4	PPTC7	hsa-miR-15b-5p,hsa-miR-30a-5p,hsa-miR-30b-5p,hsa-miR-30c-5p,hsa-miR-30d-5p,hsa-miR-30e-5p,hsa-miR-421
OTUD4	PPTC7	hsa-miR-18a-3p,hsa-miR-19a-3p,hsa-miR-19b-3p,hsa-miR-26b-5p,hsa-miR-30a-5p,hsa-miR-30b-5p,hsa-miR-30c-5p,hsa-miR-30d-5p,hsa-miR-30e-5p,hsa-miR-93-5p
DCUN1D1	PPTC7	hsa-miR-30a-5p,hsa-miR-30b-5p,hsa-miR-30c-5p,hsa-miR-30d-5p,hsa-miR-30e-5p
KLHDC10	PPTC7	hsa-miR-15b-5p,hsa-miR-18a-3p,hsa-miR-26b-5p,hsa-miR-30a-5p,hsa-miR-30b-5p,hsa-miR-30c-5p,hsa-miR-30d-5p,hsa-miR-30e-5p
MAPK8	PPTC7	hsa-miR-1468-3p,hsa-miR-30a-5p,hsa-miR-30b-5p,hsa-miR-30c-5p,hsa-miR-30d-5p,hsa-miR-30e-5p,hsa-miR-421,hsa-miR-548aj-5p,hsa-miR-548aw,hsa-miR-548f-5p,hsa-miR-548g-5p,hsa-miR-548x-5p
MIB1	PPTC7	hsa-miR-15b-5p,hsa-miR-30a-5p,hsa-miR-30b-5p,hsa-miR-30c-5p,hsa-miR-30d-5p,hsa-miR-30e-5p
N4BP2	PPTC7	hsa-miR-30a-5p,hsa-miR-30b-5p,hsa-miR-30c-5p,hsa-miR-30d-5p,hsa-miR-30e-5p
ATP2A2	ZDHHC20	hsa-miR-30a-5p,hsa-miR-30b-5p,hsa-miR-30c-5p,hsa-miR-30d-5p,hsa-miR-30e-5p,hsa-miR-3185
SEC24A	ZDHHC20	hsa-miR-30a-5p,hsa-miR-30b-5p,hsa-miR-30c-5p,hsa-miR-30d-5p,hsa-miR-30e-5p,hsa-miR-383-3p,hsa-miR-4659a-3p,hsa-miR-4659b-3p
AFF4	ZDHHC20	hsa-miR-204-5p,hsa-miR-211-5p,hsa-miR-30a-5p,hsa-miR-30b-5p,hsa-miR-30c-5p,hsa-miR-30d-5p,hsa-miR-30e-5p,hsa-miR-335-5p,hsa-miR-4755-5p,hsa-miR-5006-3p,hsa-miR-623
OTUD4	ZDHHC20	hsa-miR-106a-5p,hsa-miR-106b-5p,hsa-miR-17-5p,hsa-miR-20a-5p,hsa-miR-20b-5p,hsa-miR-30a-5p,hsa-miR-30b-5p,hsa-miR-30c-5p,hsa-miR-30d-5p,hsa-miR-30e-5p,hsa-miR-3662,hsa-miR-519d-3p,hsa-miR-526b-3p,hsa-miR-6875-3p,hsa-miR-93-5p
ROCK2	ZDHHC20	hsa-miR-30a-5p,hsa-miR-30b-5p,hsa-miR-30c-5p,hsa-miR-30d-5p,hsa-miR-30e-5p,hsa-miR-4455,hsa-miR-574-5p,hsa-miR-6867-5p
DCUN1D1	ZDHHC20	hsa-miR-106b-5p,hsa-miR-30a-5p,hsa-miR-30b-5p,hsa-miR-30c-5p,hsa-miR-30d-5p,hsa-miR-30e-5p
MAPK8	ZDHHC20	hsa-miR-30a-5p,hsa-miR-30b-5p,hsa-miR-30c-5p,hsa-miR-30d-5p,hsa-miR-30e-5p,hsa-miR-3662,hsa-miR-4775
MIB1	ZDHHC20	hsa-miR-30a-5p,hsa-miR-30b-5p,hsa-miR-30c-5p,hsa-miR-30d-5p,hsa-miR-30e-5p
N4BP2	ZDHHC20	hsa-miR-30a-5p,hsa-miR-30b-5p,hsa-miR-30c-5p,hsa-miR-30d-5p,hsa-miR-30e-5p,hsa-miR-3607-3p
AFF4	ATP2A2	hsa-let-7b-5p,hsa-miR-142-3p,hsa-miR-15b-5p,hsa-miR-30a-5p,hsa-miR-30b-5p,hsa-miR-30c-5p,hsa-miR-30d-5p,hsa-miR-30e-5p,hsa-miR-4789-3p
AFF4	SEC24A	hsa-miR-15a-5p,hsa-miR-15b-5p,hsa-miR-16-5p,hsa-miR-195-5p,hsa-miR-27a-3p,hsa-miR-27b-3p,hsa-miR-30a-5p,hsa-miR-30b-5p,hsa-miR-30c-5p,hsa-miR-30d-5p,hsa-miR-30e-5p
OTUD4	SEC24A	hsa-miR-27a-3p,hsa-miR-27b-3p,hsa-miR-30a-5p,hsa-miR-30b-5p,hsa-miR-30c-5p,hsa-miR-30d-5p,hsa-miR-30e-5p
ROCK2	SEC24A	hsa-miR-200b-3p,hsa-miR-200c-3p,hsa-miR-30a-5p,hsa-miR-30b-5p,hsa-miR-30c-5p,hsa-miR-30d-5p,hsa-miR-30e-5p
DCUN1D1	SEC24A	hsa-miR-30a-5p,hsa-miR-30b-5p,hsa-miR-30c-5p,hsa-miR-30d-5p,hsa-miR-30e-5p
KLHDC10	SEC24A	hsa-miR-15a-5p,hsa-miR-15b-5p,hsa-miR-16-5p,hsa-miR-195-5p,hsa-miR-30a-5p,hsa-miR-30b-5p,hsa-miR-30c-5p,hsa-miR-30d-5p,hsa-miR-30e-5p,hsa-miR-92a-3p
MAPK8	SEC24A	hsa-miR-30a-5p,hsa-miR-30b-5p,hsa-miR-30c-5p,hsa-miR-30d-5p,hsa-miR-30e-5p,hsa-miR-4524a-5p,hsa-miR-4524b-5p,hsa-miR-92a-3p
MIB1	SEC24A	hsa-miR-15a-5p,hsa-miR-15b-5p,hsa-miR-16-5p,hsa-miR-195-5p,hsa-miR-30a-5p,hsa-miR-30b-5p,hsa-miR-30c-5p,hsa-miR-30d-5p,hsa-miR-30e-5p,hsa-miR-374a-5p
N4BP2	SEC24A	hsa-miR-200b-3p,hsa-miR-200c-3p,hsa-miR-30a-5p,hsa-miR-30b-5p,hsa-miR-30c-5p,hsa-miR-30d-5p,hsa-miR-30e-5p,hsa-miR-429
DCUN1D1	OTUD4	hsa-miR-106b-5p,hsa-miR-30a-5p,hsa-miR-30b-5p,hsa-miR-30c-5p,hsa-miR-30d-5p,hsa-miR-30e-5p
KLHDC10	OTUD4	hsa-miR-18a-3p,hsa-miR-26a-5p,hsa-miR-26b-5p,hsa-miR-30a-5p,hsa-miR-30b-5p,hsa-miR-30c-5p,hsa-miR-30d-5p,hsa-miR-30e-5p
MAPK8	OTUD4	hsa-miR-30a-5p,hsa-miR-30b-5p,hsa-miR-30c-5p,hsa-miR-30d-5p,hsa-miR-30e-5p,hsa-miR-3163,hsa-miR-3662,hsa-miR-4282
MIB1	OTUD4	hsa-miR-30a-5p,hsa-miR-30b-5p,hsa-miR-30c-5p,hsa-miR-30d-5p,hsa-miR-30e-5p,hsa-miR-4753-3p,hsa-miR-6885-3p
N4BP2	OTUD4	hsa-miR-130b-5p,hsa-miR-30a-5p,hsa-miR-30b-5p,hsa-miR-30c-5p,hsa-miR-30d-5p,hsa-miR-30e-5p,hsa-miR-4753-3p,hsa-miR-6809-3p
DCUN1D1	ROCK2	hsa-miR-30a-5p,hsa-miR-30b-5p,hsa-miR-30c-5p,hsa-miR-30d-5p,hsa-miR-30e-5p
KLHDC10	ROCK2	hsa-miR-190a-3p,hsa-miR-30a-5p,hsa-miR-30b-5p,hsa-miR-30c-5p,hsa-miR-30d-5p,hsa-miR-30e-5p,hsa-miR-5011-5p
MAPK8	ROCK2	hsa-miR-1277-5p,hsa-miR-203a-3p,hsa-miR-30a-5p,hsa-miR-30b-5p,hsa-miR-30c-5p,hsa-miR-30d-5p,hsa-miR-30e-5p
MIB1	ROCK2	hsa-miR-30a-5p,hsa-miR-30b-5p,hsa-miR-30c-5p,hsa-miR-30d-5p,hsa-miR-30e-5p
N4BP2	ROCK2	hsa-miR-200b-3p,hsa-miR-200c-3p,hsa-miR-30a-5p,hsa-miR-30b-5p,hsa-miR-30c-5p,hsa-miR-30d-5p,hsa-miR-30e-5p

## Sheet: K13M4
Table S6 K11M14 and K13M4 ceRNA pairs and related miRNA list
ceRNA_A	ceRNA_B	shared miRNAs
ACAP2	ANKIB1	hsa-miR-106b-5p,hsa-miR-17-5p,hsa-miR-20a-5p,hsa-miR-20b-5p,hsa-miR-519d-3p,hsa-miR-93-5p
ACAP2	CEP97	hsa-miR-106b-5p,hsa-miR-1273e,hsa-miR-1273h-5p,hsa-miR-149-3p,hsa-miR-17-5p,hsa-miR-20a-5p,hsa-miR-20b-5p,hsa-miR-30b-3p,hsa-miR-3689a-3p,hsa-miR-3689b-3p,hsa-miR-3689c,hsa-miR-383-3p,hsa-miR-4728-5p,hsa-miR-4768-3p,hsa-miR-519d-3p,hsa-miR-661,hsa-miR-6742-3p,hsa-miR-6776-5p,hsa-miR-6779-5p,hsa-miR-6780a-5p,hsa-miR-6785-5p,hsa-miR-6799-5p,hsa-miR-6849-3p,hsa-miR-6883-5p,hsa-miR-7106-5p,hsa-miR-79…
ACAP2	CLOCK	hsa-miR-106b-5p,hsa-miR-129-5p,hsa-miR-17-5p,hsa-miR-20a-5p,hsa-miR-20b-5p,hsa-miR-519d-3p,hsa-miR-7703,hsa-miR-93-5p
ACAP2	DDI2	hsa-miR-106b-5p,hsa-miR-17-5p,hsa-miR-20a-5p,hsa-miR-20b-5p,hsa-miR-519d-3p,hsa-miR-619-5p,hsa-miR-6506-5p,hsa-miR-93-5p
ACAP2	KLHL20	hsa-miR-106b-5p,hsa-miR-17-5p,hsa-miR-20a-5p,hsa-miR-20b-5p,hsa-miR-519d-3p,hsa-miR-93-5p
ACAP2	NR2C2	hsa-miR-106b-5p,hsa-miR-17-5p,hsa-miR-20a-5p,hsa-miR-20b-5p,hsa-miR-329-3p,hsa-miR-362-3p,hsa-miR-519d-3p,hsa-miR-8485,hsa-miR-93-5p
ACAP2	PDPK1	hsa-miR-106b-5p,hsa-miR-17-5p,hsa-miR-20a-5p,hsa-miR-20b-5p,hsa-miR-383-3p,hsa-miR-4422,hsa-miR-4668-5p,hsa-miR-519d-3p,hsa-miR-6835-3p,hsa-miR-93-5p
ACAP2	REST	hsa-miR-106b-5p,hsa-miR-138-2-3p,hsa-miR-17-5p,hsa-miR-20a-5p,hsa-miR-20b-5p,hsa-miR-329-3p,hsa-miR-362-3p,hsa-miR-378a-3p,hsa-miR-4422,hsa-miR-4668-5p,hsa-miR-505-3p,hsa-miR-519d-3p,hsa-miR-6835-3p,hsa-miR-93-5p
ACAP2	RFXANK	hsa-miR-106b-5p,hsa-miR-17-5p,hsa-miR-20a-5p,hsa-miR-20b-5p,hsa-miR-519d-3p,hsa-miR-93-5p
ACAP2	UGCG	hsa-miR-106b-5p,hsa-miR-17-5p,hsa-miR-20a-5p,hsa-miR-20b-5p,hsa-miR-219b-3p,hsa-miR-3120-3p,hsa-miR-519d-3p,hsa-miR-93-5p
ACAP2	VPS13C	hsa-miR-106b-5p,hsa-miR-17-5p,hsa-miR-20a-5p,hsa-miR-20b-5p,hsa-miR-326,hsa-miR-378a-3p,hsa-miR-519d-3p,hsa-miR-93-5p
ACAP2	WIPF2	hsa-miR-106b-5p,hsa-miR-1276,hsa-miR-129-5p,hsa-miR-17-5p,hsa-miR-20a-5p,hsa-miR-20b-5p,hsa-miR-383-3p,hsa-miR-4668-5p,hsa-miR-519d-3p,hsa-miR-7977,hsa-miR-93-5p
ACAP2	ZDHHC20	hsa-miR-106b-5p,hsa-miR-17-5p,hsa-miR-20a-5p,hsa-miR-20b-5p,hsa-miR-383-3p,hsa-miR-519d-3p,hsa-miR-7977,hsa-miR-93-5p
ACAP2	ZNF800	hsa-miR-106b-5p,hsa-miR-17-5p,hsa-miR-20a-5p,hsa-miR-20b-5p,hsa-miR-519d-3p,hsa-miR-6835-3p,hsa-miR-93-5p
ANKIB1	CEP97	hsa-miR-106b-5p,hsa-miR-17-5p,hsa-miR-20a-5p,hsa-miR-20b-5p,hsa-miR-519d-3p,hsa-miR-92a-3p,hsa-miR-93-5p
ANKIB1	CLOCK	hsa-miR-106b-5p,hsa-miR-17-5p,hsa-miR-19a-3p,hsa-miR-19b-3p,hsa-miR-20a-5p,hsa-miR-20b-5p,hsa-miR-519d-3p,hsa-miR-5582-3p,hsa-miR-93-5p
ANKIB1	DDI2	hsa-miR-106b-5p,hsa-miR-17-5p,hsa-miR-20a-5p,hsa-miR-20b-5p,hsa-miR-25-3p,hsa-miR-32-5p,hsa-miR-519d-3p,hsa-miR-92a-3p,hsa-miR-92b-3p,hsa-miR-93-5p
ANKIB1	KLHL20	hsa-miR-106b-5p,hsa-miR-17-5p,hsa-miR-19a-3p,hsa-miR-19b-3p,hsa-miR-20a-5p,hsa-miR-20b-5p,hsa-miR-519d-3p,hsa-miR-93-5p
ANKIB1	NR2C2	hsa-miR-106b-5p,hsa-miR-17-5p,hsa-miR-20a-5p,hsa-miR-20b-5p,hsa-miR-519d-3p,hsa-miR-93-5p
ANKIB1	PDPK1	hsa-miR-106b-5p,hsa-miR-17-5p,hsa-miR-20a-5p,hsa-miR-20b-5p,hsa-miR-519d-3p,hsa-miR-93-5p
ANKIB1	REST	hsa-miR-106b-5p,hsa-miR-17-5p,hsa-miR-20a-5p,hsa-miR-20b-5p,hsa-miR-335-5p,hsa-miR-519d-3p,hsa-miR-93-5p
ANKIB1	RFXANK	hsa-miR-106b-5p,hsa-miR-17-5p,hsa-miR-20a-5p,hsa-miR-20b-5p,hsa-miR-519d-3p,hsa-miR-93-5p
ANKIB1	VPS13C	hsa-miR-106b-5p,hsa-miR-17-5p,hsa-miR-20a-5p,hsa-miR-20b-5p,hsa-miR-519d-3p,hsa-miR-93-5p
ANKIB1	WIPF2	hsa-miR-106b-5p,hsa-miR-17-5p,hsa-miR-20a-5p,hsa-miR-20b-5p,hsa-miR-519d-3p,hsa-miR-92a-3p,hsa-miR-93-5p
ANKIB1	ZDHHC20	hsa-miR-106b-5p,hsa-miR-17-5p,hsa-miR-20a-5p,hsa-miR-20b-5p,hsa-miR-3185,hsa-miR-335-5p,hsa-miR-519d-3p,hsa-miR-93-5p
ANKIB1	ZNF800	hsa-miR-106b-5p,hsa-miR-17-5p,hsa-miR-19a-3p,hsa-miR-19b-3p,hsa-miR-20a-5p,hsa-miR-20b-5p,hsa-miR-335-5p,hsa-miR-519d-3p,hsa-miR-93-5p
CEP97	CLOCK	hsa-miR-106b-5p,hsa-miR-17-5p,hsa-miR-20a-5p,hsa-miR-20b-5p,hsa-miR-21-5p,hsa-miR-3122,hsa-miR-3913-5p,hsa-miR-450a-1-3p,hsa-miR-519d-3p,hsa-miR-552-5p,hsa-miR-6513-5p,hsa-miR-887-5p,hsa-miR-93-5p
CEP97	DDI2	hsa-miR-106a-5p,hsa-miR-106b-5p,hsa-miR-1277-5p,hsa-miR-17-5p,hsa-miR-190a-3p,hsa-miR-20a-5p,hsa-miR-20b-5p,hsa-miR-5011-5p,hsa-miR-519d-3p,hsa-miR-526b-3p,hsa-miR-92a-3p,hsa-miR-93-5p
CEP97	KLHL20	hsa-miR-106b-5p,hsa-miR-17-5p,hsa-miR-20a-5p,hsa-miR-20b-5p,hsa-miR-519d-3p,hsa-miR-93-5p
CEP97	NR2C2	hsa-miR-106a-5p,hsa-miR-106b-5p,hsa-miR-1277-5p,hsa-miR-17-5p,hsa-miR-190a-3p,hsa-miR-20a-5p,hsa-miR-20b-5p,hsa-miR-21-5p,hsa-miR-5011-5p,hsa-miR-519a-3p,hsa-miR-519b-3p,hsa-miR-519c-3p,hsa-miR-519d-3p,hsa-miR-526b-3p,hsa-miR-93-5p
CEP97	PDPK1	hsa-miR-106a-5p,hsa-miR-106b-5p,hsa-miR-17-5p,hsa-miR-20a-5p,hsa-miR-20b-5p,hsa-miR-383-3p,hsa-miR-519d-3p,hsa-miR-526b-3p,hsa-miR-93-5p
CEP97	REST	hsa-miR-106a-5p,hsa-miR-106b-5p,hsa-miR-142-5p,hsa-miR-17-5p,hsa-miR-190a-3p,hsa-miR-20a-5p,hsa-miR-20b-5p,hsa-miR-21-5p,hsa-miR-3609,hsa-miR-3653-3p,hsa-miR-4796-3p,hsa-miR-494-3p,hsa-miR-519d-3p,hsa-miR-526b-3p,hsa-miR-548ah-5p,hsa-miR-5590-3p,hsa-miR-93-5p
CEP97	RFXANK	hsa-miR-106b-5p,hsa-miR-17-5p,hsa-miR-20a-5p,hsa-miR-20b-5p,hsa-miR-519d-3p,hsa-miR-93-5p
CEP97	UGCG	hsa-miR-106a-5p,hsa-miR-106b-5p,hsa-miR-17-5p,hsa-miR-20a-5p,hsa-miR-20b-5p,hsa-miR-3609,hsa-miR-4796-3p,hsa-miR-519d-3p,hsa-miR-526b-3p,hsa-miR-548ah-5p,hsa-miR-93-5p
CEP97	WIPF2	hsa-miR-106a-5p,hsa-miR-106b-5p,hsa-miR-17-5p,hsa-miR-20a-5p,hsa-miR-20b-5p,hsa-miR-383-3p,hsa-miR-4766-5p,hsa-miR-519a-3p,hsa-miR-519b-3p,hsa-miR-519c-3p,hsa-miR-519d-3p,hsa-miR-526b-3p,hsa-miR-7977,hsa-miR-92a-3p,hsa-miR-93-5p
CEP97	ZDHHC20	hsa-miR-106a-5p,hsa-miR-106b-5p,hsa-miR-17-5p,hsa-miR-204-5p,hsa-miR-208a-5p,hsa-miR-208b-5p,hsa-miR-20a-5p,hsa-miR-20b-5p,hsa-miR-211-5p,hsa-miR-3122,hsa-miR-383-3p,hsa-miR-3913-5p,hsa-miR-450a-1-3p,hsa-miR-519a-3p,hsa-miR-519b-3p,hsa-miR-519c-3p,hsa-miR-519d-3p,hsa-miR-526b-3p,hsa-miR-6513-5p,hsa-miR-7977,hsa-miR-887-5p,hsa-miR-93-5p
CLOCK	DDI2	hsa-miR-106b-5p,hsa-miR-124-3p,hsa-miR-17-5p,hsa-miR-20a-5p,hsa-miR-20b-5p,hsa-miR-5089-5p,hsa-miR-519d-3p,hsa-miR-5582-5p,hsa-miR-93-5p
CLOCK	KLHL20	hsa-miR-106b-5p,hsa-miR-141-3p,hsa-miR-17-5p,hsa-miR-19a-3p,hsa-miR-19b-3p,hsa-miR-20a-5p,hsa-miR-20b-5p,hsa-miR-4635,hsa-miR-519d-3p,hsa-miR-93-5p
CLOCK	NR2C2	hsa-miR-106b-5p,hsa-miR-17-5p,hsa-miR-20a-5p,hsa-miR-20b-5p,hsa-miR-21-5p,hsa-miR-26b-5p,hsa-miR-519d-3p,hsa-miR-93-5p
CLOCK	PDPK1	hsa-miR-106b-5p,hsa-miR-17-5p,hsa-miR-20a-5p,hsa-miR-20b-5p,hsa-miR-5010-3p,hsa-miR-519d-3p,hsa-miR-93-5p
CLOCK	REST	hsa-miR-106b-5p,hsa-miR-124-3p,hsa-miR-17-5p,hsa-miR-20a-5p,hsa-miR-20b-5p,hsa-miR-21-5p,hsa-miR-519d-3p,hsa-miR-93-5p
CLOCK	RFXANK	hsa-miR-106b-5p,hsa-miR-17-5p,hsa-miR-20a-5p,hsa-miR-20b-5p,hsa-miR-519d-3p,hsa-miR-93-5p
CLOCK	UGCG	hsa-miR-106b-5p,hsa-miR-17-5p,hsa-miR-20a-5p,hsa-miR-20b-5p,hsa-miR-519d-3p,hsa-miR-548az-5p,hsa-miR-548t-5p,hsa-miR-93-5p
CLOCK	VPS13C	hsa-miR-106b-5p,hsa-miR-17-5p,hsa-miR-20a-5p,hsa-miR-20b-5p,hsa-miR-26b-5p,hsa-miR-519d-3p,hsa-miR-93-5p
CLOCK	WIPF2	hsa-miR-106b-5p,hsa-miR-129-5p,hsa-miR-17-5p,hsa-miR-20a-5p,hsa-miR-20b-5p,hsa-miR-519d-3p,hsa-miR-580-3p,hsa-miR-93-5p
CLOCK	ZDHHC20	hsa-miR-106b-5p,hsa-miR-17-5p,hsa-miR-20a-5p,hsa-miR-20b-5p,hsa-miR-3122,hsa-miR-3913-5p,hsa-miR-450a-1-3p,hsa-miR-519d-3p,hsa-miR-6513-5p,hsa-miR-887-5p,hsa-miR-93-5p
CLOCK	ZNF800	hsa-miR-106b-5p,hsa-miR-17-5p,hsa-miR-19a-3p,hsa-miR-19b-3p,hsa-miR-20a-5p,hsa-miR-20b-5p,hsa-miR-519d-3p,hsa-miR-93-5p
DDI2	KLHL20	hsa-miR-106b-5p,hsa-miR-17-5p,hsa-miR-20a-5p,hsa-miR-20b-5p,hsa-miR-519d-3p,hsa-miR-93-5p
DDI2	NR2C2	hsa-miR-106a-5p,hsa-miR-106b-5p,hsa-miR-1277-5p,hsa-miR-17-5p,hsa-miR-190a-3p,hsa-miR-20a-5p,hsa-miR-20b-5p,hsa-miR-302a-3p,hsa-miR-302b-3p,hsa-miR-302c-3p,hsa-miR-302d-3p,hsa-miR-302e,hsa-miR-372-3p,hsa-miR-373-3p,hsa-miR-5011-5p,hsa-miR-519d-3p,hsa-miR-520a-3p,hsa-miR-520b,hsa-miR-520c-3p,hsa-miR-520d-3p,hsa-miR-520e,hsa-miR-526b-3p,hsa-miR-6083,hsa-miR-93-5p
DDI2	PDPK1	hsa-miR-106a-5p,hsa-miR-106b-5p,hsa-miR-128-3p,hsa-miR-17-5p,hsa-miR-20a-5p,hsa-miR-20b-5p,hsa-miR-302a-3p,hsa-miR-302b-3p,hsa-miR-302c-3p,hsa-miR-302d-3p,hsa-miR-302e,hsa-miR-372-3p,hsa-miR-373-3p,hsa-miR-3919,hsa-miR-4756-3p,hsa-miR-519d-3p,hsa-miR-520a-3p,hsa-miR-520b,hsa-miR-520c-3p,hsa-miR-520d-3p,hsa-miR-520e,hsa-miR-526b-3p,hsa-miR-93-5p
DDI2	REST	hsa-miR-106a-5p,hsa-miR-106b-5p,hsa-miR-124-3p,hsa-miR-17-5p,hsa-miR-190a-3p,hsa-miR-20a-5p,hsa-miR-20b-5p,hsa-miR-302a-3p,hsa-miR-302b-3p,hsa-miR-302c-3p,hsa-miR-302d-3p,hsa-miR-302e,hsa-miR-372-3p,hsa-miR-373-3p,hsa-miR-519d-3p,hsa-miR-520a-3p,hsa-miR-520b,hsa-miR-520c-3p,hsa-miR-520d-3p,hsa-miR-520e,hsa-miR-526b-3p,hsa-miR-6083,hsa-miR-93-5p
DDI2	RFXANK	hsa-miR-106b-5p,hsa-miR-17-5p,hsa-miR-20a-5p,hsa-miR-20b-5p,hsa-miR-519d-3p,hsa-miR-93-5p
DDI2	UGCG	hsa-miR-106a-5p,hsa-miR-106b-5p,hsa-miR-128-3p,hsa-miR-17-5p,hsa-miR-20a-5p,hsa-miR-20b-5p,hsa-miR-216a-3p,hsa-miR-27a-3p,hsa-miR-27b-3p,hsa-miR-3681-3p,hsa-miR-3919,hsa-miR-519d-3p,hsa-miR-526b-3p,hsa-miR-6504-3p,hsa-miR-93-5p
DDI2	VPS13C	hsa-miR-106b-5p,hsa-miR-128-3p,hsa-miR-17-5p,hsa-miR-20a-5p,hsa-miR-20b-5p,hsa-miR-519d-3p,hsa-miR-93-5p
DDI2	WIPF2	hsa-miR-106a-5p,hsa-miR-106b-5p,hsa-miR-17-5p,hsa-miR-20a-5p,hsa-miR-20b-5p,hsa-miR-302c-3p,hsa-miR-3919,hsa-miR-512-3p,hsa-miR-519d-3p,hsa-miR-526b-3p,hsa-miR-92a-3p,hsa-miR-93-5p
DDI2	ZDHHC20	hsa-miR-106a-5p,hsa-miR-106b-5p,hsa-miR-17-5p,hsa-miR-20a-5p,hsa-miR-20b-5p,hsa-miR-4755-5p,hsa-miR-5006-3p,hsa-miR-519d-3p,hsa-miR-526b-3p,hsa-miR-93-5p
DDI2	ZNF800	hsa-miR-106b-5p,hsa-miR-128-3p,hsa-miR-17-5p,hsa-miR-20a-5p,hsa-miR-20b-5p,hsa-miR-216a-3p,hsa-miR-27a-3p,hsa-miR-27b-3p,hsa-miR-3681-3p,hsa-miR-519d-3p,hsa-miR-93-5p
KLHL20	NR2C2	hsa-miR-106b-5p,hsa-miR-17-5p,hsa-miR-20a-5p,hsa-miR-20b-5p,hsa-miR-519d-3p,hsa-miR-93-5p
KLHL20	PDPK1	hsa-miR-106b-5p,hsa-miR-17-5p,hsa-miR-200b-3p,hsa-miR-200c-3p,hsa-miR-20a-5p,hsa-miR-20b-5p,hsa-miR-429,hsa-miR-519d-3p,hsa-miR-93-5p
KLHL20	REST	hsa-miR-106b-5p,hsa-miR-17-5p,hsa-miR-20a-5p,hsa-miR-20b-5p,hsa-miR-519d-3p,hsa-miR-93-5p
KLHL20	RFXANK	hsa-miR-106b-5p,hsa-miR-17-5p,hsa-miR-20a-5p,hsa-miR-20b-5p,hsa-miR-519d-3p,hsa-miR-93-5p
KLHL20	UGCG	hsa-miR-106b-5p,hsa-miR-17-5p,hsa-miR-20a-5p,hsa-miR-20b-5p,hsa-miR-519d-3p,hsa-miR-93-5p
KLHL20	VPS13C	hsa-miR-106b-5p,hsa-miR-17-5p,hsa-miR-20a-5p,hsa-miR-20b-5p,hsa-miR-519d-3p,hsa-miR-93-5p
KLHL20	WIPF2	hsa-miR-106b-5p,hsa-miR-17-5p,hsa-miR-20a-5p,hsa-miR-20b-5p,hsa-miR-519d-3p,hsa-miR-5692a,hsa-miR-93-5p
KLHL20	ZDHHC20	hsa-miR-106b-5p,hsa-miR-17-5p,hsa-miR-20a-5p,hsa-miR-20b-5p,hsa-miR-519d-3p,hsa-miR-93-5p
KLHL20	ZNF800	hsa-miR-106b-5p,hsa-miR-17-5p,hsa-miR-19a-3p,hsa-miR-19b-3p,hsa-miR-20a-5p,hsa-miR-20b-5p,hsa-miR-519d-3p,hsa-miR-6508-5p,hsa-miR-8067,hsa-miR-93-5p
NR2C2	PDPK1	hsa-miR-106a-5p,hsa-miR-106b-5p,hsa-miR-10a-5p,hsa-miR-17-5p,hsa-miR-20a-5p,hsa-miR-20b-5p,hsa-miR-302a-3p,hsa-miR-302b-3p,hsa-miR-302c-3p,hsa-miR-302d-3p,hsa-miR-302e,hsa-miR-372-3p,hsa-miR-373-3p,hsa-miR-519d-3p,hsa-miR-520a-3p,hsa-miR-520b,hsa-miR-520c-3p,hsa-miR-520d-3p,hsa-miR-520e,hsa-miR-526b-3p,hsa-miR-656-3p,hsa-miR-93-5p
NR2C2	REST	hsa-miR-106a-5p,hsa-miR-106b-5p,hsa-miR-17-5p,hsa-miR-190a-3p,hsa-miR-20a-5p,hsa-miR-20b-5p,hsa-miR-21-5p,hsa-miR-302a-3p,hsa-miR-302b-3p,hsa-miR-302c-3p,hsa-miR-302d-3p,hsa-miR-302e,hsa-miR-329-3p,hsa-miR-362-3p,hsa-miR-372-3p,hsa-miR-373-3p,hsa-miR-519d-3p,hsa-miR-520a-3p,hsa-miR-520b,hsa-miR-520c-3p,hsa-miR-520d-3p,hsa-miR-520e,hsa-miR-526b-3p,hsa-miR-6083,hsa-miR-93-5p
NR2C2	RFXANK	hsa-miR-106b-5p,hsa-miR-17-5p,hsa-miR-20a-5p,hsa-miR-20b-5p,hsa-miR-519d-3p,hsa-miR-93-5p
NR2C2	UGCG	hsa-miR-106a-5p,hsa-miR-106b-5p,hsa-miR-17-5p,hsa-miR-20a-5p,hsa-miR-20b-5p,hsa-miR-519d-3p,hsa-miR-526b-3p,hsa-miR-93-5p
NR2C2	VPS13C	hsa-miR-106b-5p,hsa-miR-17-5p,hsa-miR-20a-5p,hsa-miR-20b-5p,hsa-miR-26b-5p,hsa-miR-519d-3p,hsa-miR-93-5p
NR2C2	WIPF2	hsa-miR-106a-5p,hsa-miR-106b-5p,hsa-miR-17-5p,hsa-miR-20a-5p,hsa-miR-20b-5p,hsa-miR-302c-3p,hsa-miR-3161,hsa-miR-519a-3p,hsa-miR-519b-3p,hsa-miR-519c-3p,hsa-miR-519d-3p,hsa-miR-520f-3p,hsa-miR-526b-3p,hsa-miR-599,hsa-miR-93-5p
NR2C2	ZDHHC20	hsa-miR-106a-5p,hsa-miR-106b-5p,hsa-miR-17-5p,hsa-miR-20a-5p,hsa-miR-20b-5p,hsa-miR-500a-5p,hsa-miR-519a-3p,hsa-miR-519b-3p,hsa-miR-519c-3p,hsa-miR-519d-3p,hsa-miR-526b-3p,hsa-miR-93-5p
NR2C2	ZNF800	hsa-miR-106b-5p,hsa-miR-17-5p,hsa-miR-20a-5p,hsa-miR-20b-5p,hsa-miR-519d-3p,hsa-miR-93-5p
PDPK1	REST	hsa-miR-106a-5p,hsa-miR-106b-5p,hsa-miR-125a-5p,hsa-miR-17-5p,hsa-miR-20a-5p,hsa-miR-20b-5p,hsa-miR-302a-3p,hsa-miR-302b-3p,hsa-miR-302c-3p,hsa-miR-302d-3p,hsa-miR-302e,hsa-miR-345-3p,hsa-miR-372-3p,hsa-miR-373-3p,hsa-miR-421,hsa-miR-4422,hsa-miR-4668-5p,hsa-miR-519d-3p,hsa-miR-520a-3p,hsa-miR-520b,hsa-miR-520c-3p,hsa-miR-520d-3p,hsa-miR-520e,hsa-miR-526b-3p,hsa-miR-6835-3p,hsa-miR-93-5p
PDPK1	RFXANK	hsa-miR-106b-5p,hsa-miR-17-5p,hsa-miR-20a-5p,hsa-miR-20b-5p,hsa-miR-519d-3p,hsa-miR-93-5p
PDPK1	UGCG	hsa-miR-106a-5p,hsa-miR-106b-5p,hsa-miR-128-3p,hsa-miR-17-5p,hsa-miR-20a-5p,hsa-miR-20b-5p,hsa-miR-24-3p,hsa-miR-3919,hsa-miR-4284,hsa-miR-519d-3p,hsa-miR-526b-3p,hsa-miR-5683,hsa-miR-93-5p
PDPK1	VPS13C	hsa-miR-106b-5p,hsa-miR-128-3p,hsa-miR-17-5p,hsa-miR-20a-5p,hsa-miR-20b-5p,hsa-miR-519d-3p,hsa-miR-93-5p
PDPK1	WIPF2	hsa-miR-106a-5p,hsa-miR-106b-5p,hsa-miR-17-5p,hsa-miR-20a-5p,hsa-miR-20b-5p,hsa-miR-302c-3p,hsa-miR-3121-5p,hsa-miR-383-3p,hsa-miR-3919,hsa-miR-423-5p,hsa-miR-4668-5p,hsa-miR-519d-3p,hsa-miR-526b-3p,hsa-miR-93-5p
PDPK1	ZDHHC20	hsa-miR-106a-5p,hsa-miR-106b-5p,hsa-miR-17-5p,hsa-miR-20a-5p,hsa-miR-20b-5p,hsa-miR-24-3p,hsa-miR-383-3p,hsa-miR-4284,hsa-miR-519d-3p,hsa-miR-526b-3p,hsa-miR-93-5p
PDPK1	ZNF800	hsa-miR-106b-5p,hsa-miR-128-3p,hsa-miR-17-5p,hsa-miR-20a-5p,hsa-miR-20b-5p,hsa-miR-4680-5p,hsa-miR-519d-3p,hsa-miR-6835-3p,hsa-miR-93-5p
REST	RFXANK	hsa-miR-106b-5p,hsa-miR-17-5p,hsa-miR-20a-5p,hsa-miR-20b-5p,hsa-miR-519d-3p,hsa-miR-93-5p
REST	UGCG	hsa-miR-106a-5p,hsa-miR-106b-5p,hsa-miR-17-5p,hsa-miR-20a-5p,hsa-miR-20b-5p,hsa-miR-335-5p,hsa-miR-3609,hsa-miR-4796-3p,hsa-miR-519d-3p,hsa-miR-526b-3p,hsa-miR-548ah-5p,hsa-miR-93-5p
REST	VPS13C	hsa-miR-106b-5p,hsa-miR-17-5p,hsa-miR-20a-5p,hsa-miR-20b-5p,hsa-miR-378a-3p,hsa-miR-519d-3p,hsa-miR-93-5p
REST	WIPF2	hsa-miR-106a-5p,hsa-miR-106b-5p,hsa-miR-17-5p,hsa-miR-20a-5p,hsa-miR-20b-5p,hsa-miR-302c-3p,hsa-miR-4323,hsa-miR-4668-5p,hsa-miR-519d-3p,hsa-miR-526b-3p,hsa-miR-93-5p
REST	ZDHHC20	hsa-miR-106a-5p,hsa-miR-106b-5p,hsa-miR-17-5p,hsa-miR-20a-5p,hsa-miR-20b-5p,hsa-miR-335-5p,hsa-miR-519d-3p,hsa-miR-526b-3p,hsa-miR-93-5p
REST	ZNF800	hsa-miR-106b-5p,hsa-miR-17-5p,hsa-miR-20a-5p,hsa-miR-20b-5p,hsa-miR-335-5p,hsa-miR-519d-3p,hsa-miR-6835-3p,hsa-miR-93-5p
RFXANK	UGCG	hsa-miR-106b-5p,hsa-miR-17-5p,hsa-miR-20a-5p,hsa-miR-20b-5p,hsa-miR-519d-3p,hsa-miR-93-5p
RFXANK	VPS13C	hsa-miR-106b-5p,hsa-miR-17-5p,hsa-miR-20a-5p,hsa-miR-20b-5p,hsa-miR-519d-3p,hsa-miR-93-5p
RFXANK	WIPF2	hsa-miR-106b-5p,hsa-miR-17-5p,hsa-miR-20a-5p,hsa-miR-20b-5p,hsa-miR-519d-3p,hsa-miR-93-5p
RFXANK	ZDHHC20	hsa-miR-106b-5p,hsa-miR-17-5p,hsa-miR-20a-5p,hsa-miR-20b-5p,hsa-miR-519d-3p,hsa-miR-93-5p
RFXANK	ZNF800	hsa-miR-106b-5p,hsa-miR-17-5p,hsa-miR-20a-5p,hsa-miR-20b-5p,hsa-miR-519d-3p,hsa-miR-93-5p
UGCG	WIPF2	hsa-miR-106a-5p,hsa-miR-106b-5p,hsa-miR-1245a,hsa-miR-17-5p,hsa-miR-20a-5p,hsa-miR-20b-5p,hsa-miR-3919,hsa-miR-519d-3p,hsa-miR-526b-3p,hsa-miR-8062,hsa-miR-8079,hsa-miR-93-5p
UGCG	ZDHHC20	hsa-miR-106a-5p,hsa-miR-106b-5p,hsa-miR-17-5p,hsa-miR-20a-5p,hsa-miR-20b-5p,hsa-miR-24-3p,hsa-miR-335-5p,hsa-miR-3646,hsa-miR-4284,hsa-miR-519d-3p,hsa-miR-526b-3p,hsa-miR-633,hsa-miR-93-5p
UGCG	ZNF800	hsa-miR-106b-5p,hsa-miR-128-3p,hsa-miR-17-5p,hsa-miR-20a-5p,hsa-miR-20b-5p,hsa-miR-216a-3p,hsa-miR-27a-3p,hsa-miR-27b-3p,hsa-miR-335-5p,hsa-miR-3646,hsa-miR-3681-3p,hsa-miR-513a-5p,hsa-miR-519d-3p,hsa-miR-93-5p
VPS13C	ZDHHC20	hsa-miR-106b-5p,hsa-miR-17-5p,hsa-miR-20a-5p,hsa-miR-20b-5p,hsa-miR-519d-3p,hsa-miR-93-5p
VPS13C	ZNF800	hsa-miR-106b-5p,hsa-miR-128-3p,hsa-miR-17-5p,hsa-miR-20a-5p,hsa-miR-20b-5p,hsa-miR-519d-3p,hsa-miR-93-5p
WIPF2	ZDHHC20	hsa-miR-106a-5p,hsa-miR-106b-5p,hsa-miR-17-5p,hsa-miR-20a-5p,hsa-miR-20b-5p,hsa-miR-383-3p,hsa-miR-519a-3p,hsa-miR-519b-3p,hsa-miR-519c-3p,hsa-miR-519d-3p,hsa-miR-526b-3p,hsa-miR-6134,hsa-miR-7160-5p,hsa-miR-7162-3p,hsa-miR-7854-3p,hsa-miR-7977,hsa-miR-93-5p
WIPF2	ZNF800	hsa-miR-106b-5p,hsa-miR-130a-3p,hsa-miR-130b-3p,hsa-miR-17-5p,hsa-miR-20a-5p,hsa-miR-20b-5p,hsa-miR-301a-3p,hsa-miR-301b-3p,hsa-miR-3591-5p,hsa-miR-3666,hsa-miR-4295,hsa-miR-4473,hsa-miR-454-3p,hsa-miR-4671-3p,hsa-miR-519d-3p,hsa-miR-93-5p
ZDHHC20	ZNF800	hsa-miR-106b-5p,hsa-miR-17-5p,hsa-miR-20a-5p,hsa-miR-20b-5p,hsa-miR-335-5p,hsa-miR-3646,hsa-miR-3662,hsa-miR-519d-3p,hsa-miR-93-5p
ENSG00000175701.6	ACAP2	hsa-miR-106b-5p,hsa-miR-17-5p,hsa-miR-20a-5p,hsa-miR-20b-5p,hsa-miR-519d-3p,hsa-miR-93-5p
ENSG00000175701.6	ANKIB1	hsa-miR-106b-5p,hsa-miR-17-5p,hsa-miR-20a-5p,hsa-miR-20b-5p,hsa-miR-519d-3p,hsa-miR-93-5p
ENSG00000175701.6	CEP97	hsa-miR-106a-5p,hsa-miR-106b-5p,hsa-miR-17-5p,hsa-miR-20a-5p,hsa-miR-20b-5p,hsa-miR-519d-3p,hsa-miR-93-5p
ENSG00000175701.6	CLOCK	hsa-miR-106b-5p,hsa-miR-17-5p,hsa-miR-20a-5p,hsa-miR-20b-5p,hsa-miR-519d-3p,hsa-miR-93-5p
ENSG00000175701.6	DDI2	hsa-miR-106a-5p,hsa-miR-106b-5p,hsa-miR-17-5p,hsa-miR-20a-5p,hsa-miR-20b-5p,hsa-miR-519d-3p,hsa-miR-93-5p
ENSG00000175701.6	KLHL20	hsa-miR-106b-5p,hsa-miR-17-5p,hsa-miR-20a-5p,hsa-miR-20b-5p,hsa-miR-519d-3p,hsa-miR-93-5p
ENSG00000175701.6	NR2C2	hsa-miR-106a-5p,hsa-miR-106b-5p,hsa-miR-17-5p,hsa-miR-20a-5p,hsa-miR-20b-5p,hsa-miR-519d-3p,hsa-miR-93-5p
ENSG00000175701.6	PDPK1	hsa-miR-106a-5p,hsa-miR-106b-5p,hsa-miR-17-5p,hsa-miR-20a-5p,hsa-miR-20b-5p,hsa-miR-519d-3p,hsa-miR-93-5p
ENSG00000175701.6	REST	hsa-miR-106a-5p,hsa-miR-106b-5p,hsa-miR-17-5p,hsa-miR-20a-5p,hsa-miR-20b-5p,hsa-miR-519d-3p,hsa-miR-93-5p
ENSG00000175701.6	RFXANK	hsa-miR-106b-5p,hsa-miR-17-5p,hsa-miR-20a-5p,hsa-miR-20b-5p,hsa-miR-519d-3p,hsa-miR-93-5p
ENSG00000175701.6	UGCG	hsa-miR-106a-5p,hsa-miR-106b-5p,hsa-miR-17-5p,hsa-miR-20a-5p,hsa-miR-20b-5p,hsa-miR-519d-3p,hsa-miR-93-5p
ENSG00000175701.6	VPS13C	hsa-miR-106b-5p,hsa-miR-17-5p,hsa-miR-20a-5p,hsa-miR-20b-5p,hsa-miR-519d-3p,hsa-miR-93-5p
ENSG00000175701.6	WIPF2	hsa-miR-106a-5p,hsa-miR-106b-5p,hsa-miR-130a-3p,hsa-miR-130b-3p,hsa-miR-17-5p,hsa-miR-20a-5p,hsa-miR-20b-5p,hsa-miR-301a-3p,hsa-miR-3666,hsa-miR-4295,hsa-miR-454-3p,hsa-miR-519d-3p,hsa-miR-93-5p
ENSG00000175701.6	ZDHHC20	hsa-miR-106a-5p,hsa-miR-106b-5p,hsa-miR-17-5p,hsa-miR-20a-5p,hsa-miR-20b-5p,hsa-miR-519d-3p,hsa-miR-93-5p
ENSG00000175701.6	ZNF800	hsa-miR-106b-5p,hsa-miR-130a-3p,hsa-miR-130b-3p,hsa-miR-17-5p,hsa-miR-20a-5p,hsa-miR-20b-5p,hsa-miR-301a-3p,hsa-miR-3666,hsa-miR-4295,hsa-miR-454-3p,hsa-miR-519d-3p,hsa-miR-93-5p
